# Supplementary material for: Predicting gene expression in the human malaria parasite Plasmodium falciparum using histone modification, nucleosome positioning, and 3D localization features
Source: PLoS Comput Biol. 2019 Sep 11;15(9):e1007329. doi: 10.1371/journal.pcbi.1007329 (PMC6756558; doi:10.1371/journal.pcbi.1007329)
Supplement: S1 Table — GRO-seq values, normalized for GC content, gene length and the parasitemia factor of a stage [37]. (XLSX) [file pcbi.1007329.s002.xlsx]

## Sheet: GROseq Exp
geneID	Gene Description		Exon Sum			Raw gene counts									Raw gene counts (protein-coding genes only)									EDASeq normalization (GC content and gene length)									Scaling factor normalized gene counts per kb exon model									>15% of median expression in IDC stages							>15% of median expression in all stages
			Length	GC count		ER	LR	ET	LT	ES	LS	G.III	G.V		ER	LR	ET	LT	ES	LS	G.III	G.V		ER	LR	ET	LT	ES	LS	G.III	G.V		ER	LR	ET	LT	ES	LS	G.III	G.V		ER	LR	ET	LT	ES	LS		ER
PF3D7_0201700	DnaJ protein, putative		2701	0.248797		94	2022	241	197	102	103	32	263		94	2022	241	197	102	103	32	263		92	2160	187	130	79	75	24	199		34.0615	570.159	358.756	238.43	162.532	102.925	261.385	366.901		34.0615	570.159	358.756	238.43	162.532	102.925		34.0615
PF3D7_0201800	knob associated heat shock protein 40 (KAHsp40)		1262	0.279715		33	1674	277	164	61	45	26	107		33	1674	277	164	61	45	26	107		41	2103	424	323	116	82	48	214		32.4881	1187.8	1740.89	1267.83	511.094	240.887	1118.86	843.899		32.4881	1187.8	1740.89	1267.83	511.094	240.887		32.4881
PF3D7_0319700	ABC transporter I family member 1, putative (ABCI3)		9398	0.204299		139	6025	3589	1817	770	1021	344	1051		139	6025	3589	1817	770	1021	344	1051		75	2921	1341	536	231	372	104	339		7.98042	221.536	739.413	282.401	136.625	146.627	325.495	179.506		7.98042	221.536	739.413	282.401	136.625	146.627		7.98042
PF3D7_0401800	Plasmodium exported protein (PHISTb), unknown function (PfD80)		1681	0.334325		24	3463	2270	442	702	533	76	136		24	3463	2270	442	702	533	76	136		34	7543	4202	604	932	638	109	187		20.2261	3198.69	12952.4	1779.3	3080.31	1405.71	1907.2	553.837		20.2261	3198.69	12952.4	1779.3	3080.31	1405.71		20.2261
PF3D7_0402100	Plasmodium exported protein (PHISTb), unknown function		1726	0.252028		29	773	142	147	79	205	15	124		29	773	142	147	79	205	15	124		41	1248	196	200	100	253	20	170		23.7543	515.643	588.644	574.16	322.132	543.453	341.251	490.151		23.7543	515.643	588.644	574.16	322.132	543.453		23.7543
PF3D7_0424700	serine/threonine protein kinase, FIKK family (FIKK4.2)		3666	0.303601		193	4051	721	553	354	90	65	424		193	4051	721	553	354	90	65	424		145	3014	450	262	223	37	31	224		39.5526	586.197	636.116	354.064	337.971	37.6432	248.773	304.146		39.5526	586.197	636.116	354.064	337.971	37.6432		39.5526
PF3D7_0532300	Plasmodium exported protein (PHISTb), unknown function		1528	0.278141		73	3520	758	204	85	70	34	182		73	3520	758	204	85	70	34	182		121	12768	966	285	110	90	46	244		79.1885	5956.15	3276.18	923.429	400.524	218.586	885.471	794.503		79.1885	5956.15	3276.18	923.429	400.524	218.586		79.1885
PF3D7_0730800.1	Plasmodium exported protein, unknown function		880	0.307955		62	3606	604	242	108	257	93	149		62	3606	604	242	108	257	93	149		78	5999	958	522	214	420	170	325		88.6364	4859.09	5640.91	2937.5	1351.14	1768.18	5681.82	1837.5		88.6364	4859.09	5640.91	2937.5	1351.14	1768.18		88.6364
PF3D7_0730900	EMP1-trafficking protein (PTP4)		6331	0.267414		69	4827	1845	899	273	223	82	514		69	4827	1845	899	273	223	82	514		23	2342	633	256	77	73	23	151		3.63292	263.781	518.086	200.284	67.6039	42.8052	106.934	118.781		3.63292	263.781	518.086	200.284	67.6039	42.8052		3.63292
PF3D7_0731100	EMP1-trafficking protein (PTP2)		2671	0.289779		102	1794	277	242	188	141	51	164		102	1794	277	242	188	141	51	164		106	1778	228	189	167	109	40	120		39.6855	474.729	442.531	350.431	347.435	151.254	440.659	223.886		39.6855	474.729	442.531	350.431	347.435	151.254		39.6855
PF3D7_0801000	Plasmodium exported protein (PHISTc), unknown function		3658	0.291689		38	2199	1088	629	251	111	54	177		38	2199	1088	629	251	111	54	177		24	1670	742	330	152	50	25	81		6.56096	325.588	1051.12	446.692	231.001	50.8475	201.203	110.169		6.56096	325.588	1051.12	446.692	231.001	50.8475		6.56096
PF3D7_0831800	histidine-rich protein II (HRPII)		916	0.509825		344	4736	793	360	314	219	60	65		344	4736	793	360	314	219	60	65		314	7549	1341	851	690	400	135	205		342.795	5874.45	7586.24	4599.34	4185.59	1617.9	4335.15	1113.54		342.795	5874.45	7586.24	4599.34	4185.59	1617.9		342.795
PF3D7_0906600	zinc finger protein, putative		2531	0.241011		46	1602	550	436	123	183	17	127		46	1602	550	436	123	183	17	127		45	1482	513	362	98	149	12	93		17.7795	417.621	1050.57	708.416	215.33	218.096	139.471	182.932		17.7795	417.621	1050.57	708.416	215.33	218.096		17.7795
PF3D7_0936000	ring-exported protein 2 (REX2)		283	0.275618		159	1288	170	83	57	43	20	76		159	1288	170	83	57	43	20	76		136	1728	428	333	165	118	60	289		480.565	4353.36	7837.46	5826.86	3240.28	1547.7	6236.75	5081.27		480.565	4353.36	7837.46	5826.86	3240.28	1547.7		480.565
PF3D7_0936300	ring-exported protein 3 (REX3)		979	0.315628		126	4078	506	358	105	108	51	200		126	4078	506	358	105	108	51	200		152	6012	894	839	274	235	120	420		155.26	4377.94	4732.38	4243.11	1555.67	889.683	3605.72	2134.83		155.26	4377.94	4732.38	4243.11	1555.67	889.683		155.26
PF3D7_1001400	alpha/beta hydrolase, putative		2764	0.248915		35	1430	204	112	42	43	12	154		35	1430	204	112	42	43	12	154		34	1267	155	58	27	26	7	112		12.301	327.062	290.883	104.197	54.2692	35.0941	74.5297	201.881		12.301	327.062	290.883	104.197	54.2692	35.0941		12.301
PF3D7_1001500	early transcribed membrane protein 10.1 (ETRAMP10)		323	0.315789		243	4876	723	144	139	139	57	41		243	4876	723	144	139	139	57	41		168	4931	1270	492	360	293	137	197		520.124	10882.4	20374.6	7541.8	6191.95	3362.23	12476.8	3037.15		520.124	10882.4	20374.6	7541.8	6191.95	3362.23		520.124
PF3D7_1039000	serine/threonine protein kinase, FIKK family (FIKK10.2)		2739	0.250821		22	1622	1133	529	87	143	74	371		22	1622	1133	529	87	143	74	371		18	1609	1094	429	66	113	58	297		6.57174	418.766	2069.73	775.465	133.991	152.976	622.855	539.613		6.57174	418.766	2069.73	775.465	133.991	152.976		6.57174
PF3D7_1116800	heat shock protein 101 (HSP101)		2717	0.278616		117	5438	1241	730	517	1004	94	273		117	5438	1241	730	517	1004	94	273		114	7540	1178	652	519	979	80	208		41.958	1978.28	2246.6	1188.08	1061.46	1334.56	866.029	380.935		41.958	1978.28	2246.6	1188.08	1061.46	1334.56		41.958
PF3D7_1148700	Plasmodium exported protein (PHISTc), unknown function (GEXP12)		1111	0.262826		54	3250	371	321	161	65	53	216		54	3250	371	321	161	65	53	216		64	4928	546	551	244	110	87	355		57.6058	3162.02	2547.25	2455.45	1220.52	367.237	2303.33	1590.46		57.6058	3162.02	2547.25	2455.45	1220.52	367.237		57.6058
PF3D7_1221900	conserved Plasmodium membrane protein, unknown function		2579	0.22373		57	2588	580	595	236	249	64	325		57	2588	580	595	236	249	64	325		54	2657	539	502	219	216	50	255		20.9383	734.393	1082.98	963.94	471.888	310.198	570.376	492.051		20.9383	734.393	1082.98	963.94	471.888	310.198		20.9383
PF3D7_1229100	multidrug resistance-associated protein 2 (MRP2)		6326	0.235852		186	10260	1915	1538	881	397	176	511		186	10260	1915	1538	881	397	176	511		128	4931	663	441	272	136	53	150		20.234	555.643	543.155	345.242	239.014	79.6712	246.443	118.084		20.234	555.643	543.155	345.242	239.014	79.6712		20.234
PF3D7_1301700	Plasmodium exported protein (hyp8), unknown function (GEXP07)		736	0.264946		299	3153	244	180	91	58	28	150		299	3153	244	180	91	58	28	150		401	4376	439	434	185	116	59	326		544.837	4239.13	3091.03	2919.84	1396.74	584.239	2358.7	2203.8		544.837	4239.13	3091.03	2919.84	1396.74	584.239		544.837
PF3D7_1302000	EMP1-trafficking protein (PTP6)		937	0.267876		106	2477	1698	443	145	116	26	99		106	2477	1698	443	145	116	26	99		111	3845	3212	981	354	246	76	271		118.463	2925.29	17762	5183.56	2099.25	973.319	2386.34	1439.7		118.463	2925.29	17762	5183.56	2099.25	973.319		118.463
PF3D7_1329500	conserved Plasmodium protein, unknown function		5532	0.253796		116	3280	673	954	313	363	88	459		116	3280	673	954	313	363	88	459		53	1387	194	272	90	126	25	131		9.58062	178.778	181.851	243.492	90.3832	84.4179	133.044	117.86		9.58062	178.778	181.851	243.492	90.3832	84.4179		9.58062
PF3D7_1353100	Plasmodium exported protein, unknown function		856	0.299065		22	1671	132	77	47	54	13	52		22	1671	132	77	47	54	13	52		32	2294	281	256	121	111	32	169		37.3832	1911.21	1700.93	1481.31	786.215	481.308	1100.47	982.477		37.3832	1911.21	1700.93	1481.31	786.215	481.308		37.3832
PF3D7_1353200	membrane associated histidine-rich protein (MAHRP2)		412	0.339806		134	2182	200	48	39	57	15	61		134	2182	200	48	39	57	15	61		128	2781	489	227	122	156	46	248		310.68	4813.11	6150.49	2728.16	1645.63	1402.91	3283.98	2995.15		310.68	4813.11	6150.49	2728.16	1645.63	1402.91		310.68
PF3D7_1370300	membrane associated histidine-rich protein (MAHRP1)		748	0.359626		424	6882	613	144	170	116	44	95		424	6882	613	144	170	116	44	95		776	12768	974	380	311	217	87	233		1037.43	12167.1	6747.33	2516.04	2310.16	1074.87	3421.12	1550.8		1037.43	12167.1	6747.33	2516.04	2310.16	1074.87		1037.43
PF3D7_1372200	histidine-rich protein III (HRPIII)		826	0.458838		67	1195	210	36	64	8	9	30		67	1195	210	36	64	8	9	30		81	1667	392	177	146	47	27	138		98.063	1439.47	2460.05	1061.74	983.051	211.864	962.47	831.719		98.063	1439.47	2460.05	1061.74	983.051	211.864		98.063
PF3D7_1401100	DnaJ protein, putative		1477	0.262695		23	658	109	115	20	34	16	84		23	658	109	115	20	34	16	84		32	1013	157	148	29	38	22	110		21.6655	489.506	551.117	496.276	109.682	95.4638	438.727	371.022		21.6655	489.506	551.117	496.276	109.682	95.4638		21.6655
PF3D7_1401400	early transcribed membrane protein 14.1 (ETRAMP14)		323	0.349845		543	5923	973	451	340	873	93	87		543	5923	973	451	340	873	93	87		402	6012	1724	1075	749	1174	198	313		1244.58	13269.3	27656.3	16476.8	12885.4	13464.4	18031	4823.53		1244.58	13269.3	27656.3	16476.8	12885.4	13464.4		1244.58
PF3D7_1404800	conserved Plasmodium protein, unknown function		2864	0.226257		223	4379	1020	460	280	634	66	228		223	4379	1020	460	280	634	66	228		264	3836	923	382	252	579	51	174		92.1788	954.958	1670.04	660.615	488.827	748.953	523.743	302.374		92.1788	954.958	1670.04	660.615	488.827	748.953		92.1788
PF3D7_1420700	surface protein P113 (P113)		2908	0.255158		92	5969	2813	2580	916	682	300	506		92	5969	2813	2580	916	682	300	506		90	12768	4198	2336	939	643	267	440		30.9491	3129.64	7480.06	3976.96	1794.02	819.12	2700.48	753.095		30.9491	3129.64	7480.06	3976.96	1794.02	819.12		30.9491
PF3D7_1436300	translocon component PTEX150 (PTEX150)		2981	0.277759		73	5352	1001	492	275	850	137	358		73	5352	1001	492	275	850	137	358		73	5999	891	401	250	785	126	286		24.4884	1434.42	1548.81	666.219	465.951	975.512	1243.21	477.357		24.4884	1434.42	1548.81	666.219	465.951	975.512		24.4884
PF3D7_1477500	Plasmodium exported protein (PHISTb), unknown function		1501	0.26449		30	1692	477	266	84	67	56	177		30	1692	477	266	84	67	56	177		43	2661	641	373	109	86	79	239		28.6476	1263.82	2213.19	1230.51	403.731	212.525	1548.3	792.805		28.6476	1263.82	2213.19	1230.51	403.731	212.525		28.6476
PF3D7_0202200	EMP1-trafficking protein (PTP1)		871	0.24225		45	956	115	89	39	86	17	107		45	956	115	89	39	86	17	107		56	1401	258	274	109	167	41	249		64.2939	1146.96	1535.02	1557.98	695.752	710.677	1384.62	1422.5		64.2939	1146.96	1535.02	1557.98	695.752	710.677		64.2939
PF3D7_0936400	ring-exported protein 4 (REX4)		643	0.245723		15	677	98	74	44	25	14	140		15	677	98	74	44	25	14	140		25	961	250	216	103	59	36	322		38.8802	1065.32	2015.55	1664.07	891.135	340.591	1646.97	2491.45		38.8802	1065.32	2015.55	1664.07	891.135	340.591		38.8802
PF3D7_1016700	Plasmodium exported protein (PHISTc), unknown function		2491	0.246086		24	592	199	127	55	68	20	201		24	592	199	127	55	68	20	201		21	555	152	77	40	44	14	154		8.43035	158.972	316.339	153.352	89.5223	65.4356	165.395	307.908		8.43035	158.972	316.339	153.352	89.5223	65.4356		8.43035
PF3D7_0108500	conserved Plasmodium protein, unknown function		539	0.397032		47	1538	264	186	77	177	53	109		47	1538	264	186	77	177	53	109		53	2065	495	447	150	278	109	271		98.3302	2730.98	4758.81	4105.75	1547.31	1910.95	5948.05	2502.78		98.3302	2730.98	4758.81	4105.75	1547.31	1910.95		98.3302
PF3D7_0501300	skeleton-binding protein 1 (SBP1)		1012	0.381423		107	3290	322	336	203	117	65	137		107	3290	322	336	203	117	65	137		115	4931	642	795	440	251	149	334		113.636	3473.32	3287.55	3889.33	2416.01	918.972	4331.03	1642.29		113.636	3473.32	3287.55	3889.33	2416.01	918.972		113.636
PF3D7_1102700	early transcribed membrane protein 11.1 (ETRAMP11.1)		275	0.312727		77	1166	117	71	73	150	23	72		77	1166	117	71	73	150	23	72		73	1596	346	290	205	311	68	279		265.455	4138.18	6520	5221.82	4141.82	4189.09	7272.73	5050.91		265.455	4138.18	6520	5221.82	4141.82	4189.09		265.455
PF3D7_0411000	conserved Plasmodium protein, unknown function		4712	0.245331		33	2157	386	427	148	175	96	694		33	2157	386	427	148	175	96	694		20	1629	203	203	77	95	52	437		4.24448	246.604	223.26	213.285	90.8319	74.7029	324.703	461.587		4.24448	246.604	223.26	213.285	90.8319	74.7029		4.24448
PF3D7_1372300	Plasmodium exported protein (PHIST), unknown function		619	0.271405		0	152	12	9	9	3	2	22		0	152	12	9	9	3	2	22		4	280	67	36	35	14	12	95		6.46204	323.102	562.197	289.176	315.024	84.0065	570.275	764.136		6.46204	323.102	562.197	289.176	315.024	84.0065		6.46204
PF3D7_0502400	merozoite surface protein 8 (MSP8)		1793	0.220859		98	1617	434	324	88	98	209	384		98	1617	434	324	88	98	209	384		231	2340	573	463	113	118	240	482		128.834	930.284	1655.88	1278.86	350.251	244.283	3936.98	1337.98		128.834	930.284	1655.88	1278.86	350.251	244.283		128.834
PF3D7_0935600	gametocytogenesis-implicated protein (GIG)		1537	0.276513		23	436	32	29	18	51	19	56		23	436	32	29	18	51	19	56		32	583	55	58	27	60	27	81		20.8198	270.657	185.426	187.378	97.5927	145.088	517.241	262.199		20.8198	270.657	185.426	187.378	97.5927	145.088		20.8198
PF3D7_1200700	acyl-CoA synthetase (ACS7)		2780	0.270504		108	3500	405	348	130	175	132	407		108	3500	405	348	130	175	132	407		110	3108	351	269	106	139	119	328		39.5683	797.122	654.317	479.137	211.871	185.252	1258.99	587.05		39.5683	797.122	654.317	479.137	211.871	185.252		39.5683
PF3D7_1301400	Plasmodium exported protein (hyp12), unknown function (HYP12)		1144	0.248252		43	3158	669	337	43	81	182	251		43	3158	669	337	43	81	182	251		50	3842	910	579	94	124	258	396		43.7063	2394.23	4122.38	2506.12	457.168	402.098	6633.74	1722.9		43.7063	2394.23	4122.38	2506.12	457.168	402.098		43.7063
PF3D7_1427100	lipase, putative		3962	0.22211		71	1609	516	453	113	198	210	514		71	1609	516	453	113	198	210	514		57	1206	294	215	56	109	131	289		14.3867	217.062	384.654	268.804	78.7481	101.969	972.489	362.948		14.3867	217.062	384.654	268.804	78.7481	101.969		14.3867
PF3D7_0107500	lipid/sterol:H%2B symporter		4409	0.256067		251	7593	4286	3614	1809	1763	330	822		251	7593	4286	3614	1809	1763	330	822		168	6008	3211	2866	1363	1136	232	562		38.1039	971.422	3773.64	3218.19	1717.62	954.411	1547.74	634.384		38.1039	971.422	3773.64	3218.19	1717.62	954.411		38.1039
PF3D7_0110300	Plasmodium RNA of unknown function RUF5		274	0.20073		114	1416	2829	2663	747	577	999	1018		114	1416	2829	2663	747	577	999	1018		115	1888	11992	3439	1288	927	1269	1378		419.708	4912.41	226770	62135	26116.8	12532.8	136219	25021.9		419.708	4912.41	226770	62135	26116.8	12532.8		419.708
PF3D7_0201600	PHISTb domain-containing RESA-like protein 1 (RLP1)		1456	0.254808		33	1020	468	450	146	99	29	294		33	1020	468	450	146	99	29	294		50	1609	623	609	195	121	40	388		34.3407	787.775	2217.03	2070.74	744.505	308.379	808.379	1326.24		34.3407	787.775	2217.03	2070.74	744.505	308.379		34.3407
PF3D7_0201900	erythrocyte membrane protein 3 (EMP3)		7324	0.29888		127	10991	4724	5037	1674	709	897	1382		127	10991	4724	5037	1674	709	897	1382		61	6012	2235	1697	510	265	333	449		8.32878	585.199	1581.24	1147.05	386.947	134.08	1337.38	305.025		8.32878	585.199	1581.24	1147.05	386.947	134.08		8.32878
PF3D7_0221200	Plasmodium exported protein (hyp15), unknown function		619	0.213247		0	34	50	27	15	17	3	10		0	34	50	27	15	17	3	10		2	83	152	95	46	45	14	29		3.23102	96.9305	1273.02	760.905	413.57	269.79	665.59	234.249		3.23102	96.9305	1273.02	760.905	413.57	269.79		3.23102
PF3D7_0301600	Plasmodium exported protein (hyp1), unknown function (GEXP21)		2197	0.250341		22	561	306	163	102	53	10	141		22	561	306	163	102	53	10	141		26	632	336	156	109	53	10	128		11.8343	205.28	792.444	351.843	275.831	89.6677	134.274	289.941		11.8343	205.28	792.444	351.843	275.831	89.6677		11.8343
PF3D7_0319800	conserved Plasmodium protein, unknown function		1433	0.176553		199	2709	2009	1033	416	474	198	345		199	2709	2009	1033	416	474	198	345		401	4925	2786	1316	540	545	232	438		279.833	2450.1	10074	4546.41	2093.51	1408.93	4762.04	1521.28		279.833	2450.1	10074	4546.41	2093.51	1408.93		279.833
PF3D7_0401600.1	rifin (RIF)		1042	0.260077		17	1349	1364	723	204	310	102	164		17	1349	1364	723	204	310	102	164		33	2105	2027	1438	443	601	214	364		31.6699	1440.5	10079.7	6832.05	2362.76	2136.28	6041.27	1738		31.6699	1440.5	10079.7	6832.05	2362.76	2136.28		31.6699
PF3D7_0402000	Plasmodium exported protein (PHISTa), unknown function		1285	0.278599		2	513	2643	1508	291	209	121	301		2	513	2643	1508	291	209	121	301		5	695	2552	2077	418	313	185	471		3.89105	385.992	10290.3	8002.33	1807.78	902.724	4235.02	1824.12		3.89105	385.992	10290.3	8002.33	1807.78	902.724		3.89105
PF3D7_0424600	Plasmodium exported protein (PHISTb), unknown function		928	0.28125		123	2044	413	285	163	308	39	97		123	2044	413	285	163	308	39	97		136	3215	761	699	388	582	98	264		146.552	2469.83	4250	3729.53	2323.28	2323.28	3106.68	1415.95		146.552	2469.83	4250	3729.53	2323.28	2323.28		146.552
PF3D7_0501000	Plasmodium exported protein, unknown function		781	0.282971		41	1547	1157	605	277	144	20	66		41	1547	1157	605	277	144	20	66		52	2160	1854	1031	450	250	45	184		66.5813	1971.83	12300.9	6535.21	3201.02	1185.66	1695.26	1172.86		66.5813	1971.83	12300.9	6535.21	3201.02	1185.66		66.5813
PF3D7_0501200	parasite-infected erythrocyte surface protein (PIESP2)		1225	0.275918		10	1148	1194	634	364	160	13	120		10	1148	1194	634	364	160	13	120		16	1403	1395	1037	511	228	31	232		13.0612	816.327	5900.41	4191.02	2317.55	689.796	744.49	942.857		13.0612	816.327	5900.41	4191.02	2317.55	689.796		13.0612
PF3D7_0509400	RNA polymerase I (RNAPI)		8742	0.233356		69	2533	1489	1227	382	261	139	870		69	2533	1489	1227	382	261	139	870		23	971	489	344	111	88	42	270		2.63098	79.2725	289.865	194.807	70.5788	37.2912	141.386	153.741		2.63098	79.2725	289.865	194.807	70.5788	37.2912		2.63098
PF3D7_0523000	multidrug resistance protein 1 (MDR1)		4259	0.247006		89	5204	2483	2164	1463	930	105	605		89	5204	2483	2164	1463	930	105	605		78	4385	1929	1501	1097	628	59	355		18.3142	733.975	2346.8	1744.78	1431.09	546.138	407.607	414.886		18.3142	733.975	2346.8	1744.78	1431.09	546.138		18.3142
PF3D7_0525000	zinc finger protein, putative		2114	0.289026		6	470	537	374	176	156	42	179		6	470	537	374	176	156	42	179		7	542	599	429	201	171	48	184		3.31126	183.065	1468.31	1004.73	528.382	299.905	667.928	433.302		3.31126	183.065	1468.31	1004.73	528.382	299.905		3.31126
PF3D7_0532100	early transcribed membrane protein 5 (ETRAMP5)		545	0.368807		251	5282	10821	5944	4096	2268	234	139		251	5282	10821	5944	4096	2268	234	139		315	12768	11992	6253	5128	3424	375	321		577.982	16699.1	114009	56800	52273.4	23269.7	20238.5	2932.11		577.982	16699.1	114009	56800	52273.4	23269.7		577.982
PF3D7_0702400	small exported membrane protein 1 (SEMP1)		370	0.345946		80	2358	698	414	241	277	48	67		80	2358	698	414	241	277	48	67		78	2921	1195	984	556	542	122	268		210.811	5627.03	16735.1	13167.6	8348.65	5427.03	9700	3605.41		210.811	5627.03	16735.1	13167.6	8348.65	5427.03		210.811
PF3D7_0702500	Plasmodium exported protein, unknown function		760	0.338158		74	2740	830	565	271	168	50	30		74	2740	830	565	271	168	50	30		90	3836	1315	982	445	274	96	137		118.421	3598.68	8965.79	6397.37	3253.95	1335.53	3715.79	897.368		118.421	3598.68	8965.79	6397.37	3253.95	1335.53		118.421
PF3D7_0703900	conserved Plasmodium membrane protein, unknown function		13076	0.201361		179	3876	3012	2584	884	524	347	1712		179	3876	3012	2584	884	524	347	1712		106	1596	1133	772	274	184	105	587		8.10645	87.0297	448.991	292.291	116.473	52.1566	236.234	223.386		8.10645	87.0297	448.991	292.291	116.473	52.1566		8.10645
PF3D7_0709000	chloroquine resistance transporter (CRT)		1262	0.282092		177	3248	1395	969	553	310	103	233		177	3248	1395	969	553	310	103	233		264	4385	1687	1463	726	451	158	372		209.192	2477.02	6926.31	5739.3	3196.51	1324.09	3683.04	1466.72		209.192	2477.02	6926.31	5739.3	3196.51	1324.09		209.192
PF3D7_0730300	transcription factor with AP2 domain(s) (AP2-L)		3995	0.242804		178	3255	2060	1781	704	1826	171	236		178	3255	2060	1781	704	1826	171	236		136	2448	1601	1194	526	1255	105	115		34.0426	436.796	2076.6	1479.6	731.665	1163.7	773.217	143.429		34.0426	436.796	2076.6	1479.6	731.665	1163.7		34.0426
PF3D7_0731300	Plasmodium exported protein (PHISTb), unknown function (PfG174)		952	0.235294		35	1925	488	380	141	117	22	89		35	1925	488	380	141	117	22	89		55	2921	850	893	330	250	67	244		57.7731	2186.97	4627.1	4643.91	1926.47	972.689	2070.38	1275.21		57.7731	2186.97	4627.1	4643.91	1926.47	972.689		57.7731
PF3D7_0831400	Plasmodium exported protein, unknown function		907	0.257993		0	215	699	309	43	24	47	102		0	215	699	309	43	24	47	102		5	477	1146	743	161	106	111	275		5.51268	374.862	6546.86	4056.23	986.77	433.297	3599.78	1509.37		5.51268	374.862	6546.86	4056.23	986.77	433.297		5.51268
PF3D7_0831700	heat shock protein 70 (HSP70-x)		2039	0.307013		342	7877	2752	1377	775	333	71	255		342	7877	2752	1377	775	333	71	255		265	4937	2559	1615	966	410	86	272		129.966	1725.85	6503.19	3921.53	2632.17	744.973	1240.8	664.051		129.966	1725.85	6503.19	3921.53	2632.17	744.973		129.966
PF3D7_0832200.1	Plasmodium exported protein (PHISTa-like), unknown function		859	0.249127		7	396	159	53	12	15	2	38		7	396	159	53	12	15	2	38		14	562	316	200	72	56	15	149		16.298	466.822	1906.87	1153.67	465.658	242.142	514.552	863.795		16.298	466.822	1906.87	1153.67	465.658	242.142		16.298
PF3D7_0925900	conserved Plasmodium protein, unknown function		652	0.263804		67	1190	1138	622	467	187	49	32		67	1190	1138	622	467	187	49	32		72	1674	1631	1081	847	305	99	124		110.429	1831.29	12961.7	8208.59	7217.79	1733.13	4466.26	946.319		110.429	1831.29	12961.7	8208.59	7217.79	1733.13		110.429
PF3D7_1016300	glycophorin binding protein (GBP)		2473	0.321068		83	3845	4567	8335	2864	1176	283	426		83	3845	4567	8335	2864	1176	283	426		83	3500	11992	7705	3072	1227	243	344		33.5625	1008.9	25125.4	15424.2	6901.33	1837.85	2890.42	692.277		33.5625	1008.9	25125.4	15424.2	6901.33	1837.85		33.5625
PF3D7_1020700	histone acetyltransferase, putative		3807	0.224061		44	1709	852	789	234	157	102	491		44	1709	852	789	234	157	102	491		30	1250	550	451	138	83	56	277		7.88022	234.043	748.621	586.551	201.471	80.9036	432.887	362.227		7.88022	234.043	748.621	586.551	201.471	80.9036		7.88022
PF3D7_1115300	cysteine proteinase falcipain 2b (FP2B)		1448	0.258978		12	655	326	271	123	54	20	115		12	655	326	271	123	54	20	115		16	996	427	379	163	62	28	154		11.0497	490.331	1528.31	1296.27	625.691	158.84	569.061	529.696		11.0497	490.331	1528.31	1296.27	625.691	158.84		11.0497
PF3D7_1115700	cysteine proteinase falcipain 2a (FP2A)		1454	0.261348		7	1294	1422	602	321	203	35	95		7	1294	1422	602	321	203	35	95		9	1949	1628	811	434	248	48	127		6.18982	955.983	5801.93	2761.35	1658.87	632.05	971.114	434.663		6.18982	955.983	5801.93	2761.35	1658.87	632.05		6.18982
PF3D7_1124800	nuclear preribosomal assembly protein, putative		738	0.260163		206	3306	2285	1867	587	523	261	632		206	3306	2285	1867	587	523	261	632		264	4922	5445	2949	842	726	395	895		357.724	4754.74	38229	19783.2	6338.75	3643.63	15742.5	6033.88		357.724	4754.74	38229	19783.2	6338.75	3643.63		357.724
PF3D7_1134000	heat shock protein 70 (HSP70-3)		1991	0.306881		12	351	735	544	258	131	48	196		12	351	735	544	258	131	48	196		14	381	864	653	314	144	57	208		7.03164	136.615	2248.62	1623.81	876.444	268.207	842.29	519.839		7.03164	136.615	2248.62	1623.81	876.444	268.207		7.03164
PF3D7_1140700	conserved Plasmodium protein, unknown function		6827	0.211513		72	2291	2160	1790	471	475	232	1237		72	2291	2160	1790	471	475	232	1237		25	881	748	521	138	167	69	405		3.66193	91.9877	567.746	377.911	112.348	90.6694	297.349	295.152		3.66193	91.9877	567.746	377.911	112.348	90.6694		3.66193
PF3D7_1149000	antigen 332, DBL-like protein (Pf332)		18280	0.310667		41	3956	8008	8799	2608	1098	450	1907		41	3956	8008	8799	2608	1098	450	1907		12	1649	5452	3439	815	390	143	677		0.656455	64.3326	1545.35	931.346	247.702	79.0481	230.088	184.3		0.656455	64.3326	1545.35	931.346	247.702	79.0481		0.656455
PF3D7_1201100	RESA-like protein with PHIST and DnaJ domains		2701	0.25361		9	807	435	346	127	53	32	269		9	807	435	346	127	53	32	269		7	773	373	267	101	35	24	205		2.59163	203.999	715.661	489.448	208.071	48.1303	261.385	377.638		2.59163	203.999	715.661	489.448	208.071	48.1303		2.59163
PF3D7_1308200	carbamoyl phosphate synthetase (cpsSII)		7126	0.243475		36	2258	1260	1391	460	241	130	456		36	2258	1260	1391	460	241	130	456		10	850	405	397	135	79	40	130		1.40331	85.0407	294.555	275.891	105.248	41.117	165.17	90.7943		1.40331	85.0407	294.555	275.891	105.248	41.117		1.40331
PF3D7_1311800	M1-family alanyl aminopeptidase (M1AAP)		3257	0.256678		73	3393	1706	1128	854	363	87	198		73	3393	1706	1128	854	363	87	198		72	3011	1652	1098	859	330	73	150		22.1062	659.196	2628.19	1669.02	1465.46	375.499	659.503	229.352		22.1062	659.196	2628.19	1669.02	1465.46	375.499		22.1062
PF3D7_1317200	transcription factor with AP2 domain(s) (ApiAP2)		8018	0.212522		15	1106	1381	1196	319	210	133	699		15	1106	1381	1196	319	210	133	699		3	403	442	336	93	69	41	207		0.374158	35.9192	285.732	207.533	64.4799	31.9282	150.412	128.461		0.374158	35.9192	285.732	207.533	64.4799	31.9282		0.374158
PF3D7_1330800	conserved Plasmodium protein, unknown function		1789	0.280604		59	2040	3005	2195	516	457	399	664		59	2040	3005	2195	516	457	399	664		83	2776	5447	2339	676	512	443	773		46.3946	1106.2	15775.9	6472.89	2099.5	1060.37	7283.4	2149.8		46.3946	1106.2	15775.9	6472.89	2099.5	1060.37		46.3946
PF3D7_1345000	conserved Plasmodium protein, unknown function		1000	0.275		362	3190	2046	1403	507	829	302	543		362	3190	2046	1403	507	829	302	543		402	4389	5452	2533	982	1411	532	905		402	3129	28249	12540	5456	5226	15648	4503		402	3129	28249	12540	5456	5226		402
PF3D7_1351800.1	conserved Plasmodium protein, unknown function		691	0.227207		100	1486	496	364	232	189	38	122		100	1486	496	364	232	189	38	122		127	2006	796	722	386	318	77	278		183.792	2069.46	5969.61	5173.66	3104.2	1704.78	3277.86	2002.89		183.792	2069.46	5969.61	5173.66	3104.2	1704.78		183.792
PF3D7_1371900	Plasmodium exported protein, unknown function		631	0.25832		0	17	47	27	7	3	2	15		0	17	47	27	7	3	2	15		2	48	145	99	27	10	9	73		3.16957	55.4675	1191.76	778.13	237.718	60.2219	419.968	576.862		3.16957	55.4675	1191.76	778.13	237.718	60.2219		3.16957
PF3D7_1407900	plasmepsin I (PMI)		1358	0.281296		56	1593	501	316	273	134	62	113		56	1593	501	316	273	134	62	113		65	1951	706	543	390	188	97	222		47.8645	1024.3	2694.4	1980.12	1595.73	513.255	2100.88	813.697		47.8645	1024.3	2694.4	1980.12	1595.73	513.255		47.8645
PF3D7_1447900	multidrug resistance protein 2 (MDR2)		3074	0.224789		8	586	1158	746	393	202	48	260		8	586	1158	746	393	202	48	260		6	552	1119	665	388	167	38	197		1.95185	128.172	1886.14	1071.24	701.366	201.366	363.696	319.128		1.95185	128.172	1886.14	1071.24	701.366	201.366		1.95185
PF3D7_1471100	exported protein 2 (EXP2)		861	0.296167		156	5068	3913	3335	2085	1691	141	250		156	5068	3913	3335	2085	1691	141	250		179	7540	11992	5656	3072	2842	239	455		207.898	6242.74	72166.1	32520.3	19822.3	12225.3	8164.92	2629.5		207.898	6242.74	72166.1	32520.3	19822.3	12225.3		207.898
PF3D7_0102600	serine/threonine protein kinase, FIKK family (FIKK1)		1890	0.265608		22	1056	609	486	177	244	77	277		22	1056	609	486	177	244	77	277		26	1130	677	563	206	280	94	298		13.7566	426.455	1856.08	1475.13	605.82	549.206	1462.96	784.656		13.7566	426.455	1856.08	1475.13	605.82	549.206		13.7566
PF3D7_0105600	conserved Plasmodium protein, unknown function		3672	0.215142		44	750	883	916	329	316	121	447		44	750	883	916	329	316	121	447		30	506	577	551	204	195	70	242		8.16993	98.3115	814.27	742.919	308.824	196.895	560.73	327.887		8.16993	98.3115	814.27	742.919	308.824	196.895		8.16993
PF3D7_0110500	bromodomain protein, putative		6856	0.224475		61	1409	2294	2891	869	645	508	1685		61	1409	2294	2891	869	645	508	1685		20	518	814	870	269	231	162	574		2.91715	53.9673	615.228	628.209	218.057	124.854	695.012	416.569		2.91715	53.9673	615.228	628.209	218.057	124.854		2.91715
PF3D7_0113200	Plasmodium exported protein, unknown function		1777	0.264491		10	553	611	586	248	156	54	317		10	553	611	586	248	156	54	317		13	735	824	773	329	195	76	411		7.3157	294.879	2402.93	2153.63	1028.7	406.866	1258.3	1150.82		7.3157	294.879	2402.93	2153.63	1028.7	406.866		7.3157
PF3D7_0115600	rifin (RIF)		1138	0.343585		0	58	86	48	31	6	7	27		0	58	86	48	31	6	7	27		0	105	177	148	74	29	21	85		0	65.9051	806.678	644.112	362.039	94.9033	543.058	371.705		0	65.9051	806.678	644.112	362.039	94.9033		0
PF3D7_0208700.1	conserved Plasmodium protein, unknown function		615	0.256911		38	1163	821	634	384	450	111	255		38	1163	821	634	384	450	111	255		45	1568	1218	1098	675	689	199	498		73.1707	1817.89	10261.8	8839.02	6097.56	4149.59	9517.07	4029.27		73.1707	1817.89	10261.8	8839.02	6097.56	4149.59		73.1707
PF3D7_0210900	conserved Plasmodium protein, unknown function		854	0.251756		20	298	347	321	133	64	30	179		20	298	347	321	133	64	30	179		30	454	582	654	250	126	61	368		35.1288	379.391	3531.62	3791.57	1626.46	546.838	2101.87	2144.03		35.1288	379.391	3531.62	3791.57	1626.46	546.838		35.1288
PF3D7_0216200	conserved Plasmodium protein, unknown function		682	0.227273		30	240	230	210	78	71	29	54		30	240	230	210	78	71	29	54		38	411	460	481	152	127	64	173		55.7185	429.619	3495.6	3492.67	1239	690.616	2761	1262.46		55.7185	429.619	3495.6	3492.67	1239	690.616		55.7185
PF3D7_0218600	conserved Plasmodium protein, unknown function		7142	0.212826		30	1288	1446	1869	497	348	315	725		30	1288	1446	1869	497	348	315	725		8	463	469	550	147	119	95	219		1.12013	46.3456	340.381	381.266	114.394	61.7474	391.347	152.618		1.12013	46.3456	340.381	381.266	114.394	61.7474		1.12013
PF3D7_0301300	alpha/beta hydrolase, putative		1312	0.25		53	724	324	266	105	264	47	199		53	724	324	266	105	264	47	199		60	969	502	466	170	392	78	332		45.7317	526.677	1983.23	1758.38	720.274	1106.71	1749.24	1259.15		45.7317	526.677	1983.23	1758.38	720.274	1106.71		45.7317
PF3D7_0304900	conserved Plasmodium protein, unknown function		512	0.251953		26	234	175	173	72	64	15	79		26	234	175	173	72	64	15	79		35	396	376	428	146	119	41	225		68.3594	552.734	3806.64	4138.67	1585.94	861.328	2355.47	2187.5		68.3594	552.734	3806.64	4138.67	1585.94	861.328		68.3594
PF3D7_0306800	T-complex protein 1 subunit beta (CCT2)		1600	0.298125		19	587	482	383	170	113	63	176		19	587	482	383	170	113	63	176		26	831	652	539	224	139	90	238		16.25	370.625	2111.88	1668.12	778.125	321.875	1655	740.625		16.25	370.625	2111.88	1668.12	778.125	321.875		16.25
PF3D7_0308200	T-complex protein 1 subunit eta (CCT7)		1618	0.291718		11	356	420	414	228	196	47	183		11	356	420	414	228	196	47	183		16	469	552	581	292	239	69	246		9.88875	207.046	1768.23	1778.12	1003.09	547.59	1254.64	756.489		9.88875	207.046	1768.23	1778.12	1003.09	547.59		9.88875
PF3D7_0311100	pre-mRNA splicing factor, putative		1799	0.272374		31	580	1063	1175	383	298	119	665		31	580	1063	1175	383	298	119	665		44	815	1497	1561	508	363	158	785		24.458	322.957	4311.84	4295.72	1569.21	747.638	2583.66	2171.21		24.458	322.957	4311.84	4295.72	1569.21	747.638		24.458
PF3D7_0317600	40S ribosomal protein S11, putative (RPS11)		483	0.325052		27	422	191	186	86	64	18	52		27	422	191	186	86	64	18	52		35	640	398	444	161	117	45	168		72.4638	946.17	4271.22	4552.8	1853	898.551	2741.2	1730.85		72.4638	946.17	4271.22	4552.8	1853	898.551		72.4638
PF3D7_0319600	elongation factor 1 (EF-1), putative		468	0.290598		9	413	145	151	59	25	22	44		9	413	145	151	59	25	22	44		18	619	324	380	128	58	52	151		38.4615	944.444	3587.61	4021.37	1521.37	459.402	3269.23	1606.84		38.4615	944.444	3587.61	4021.37	1521.37	459.402		38.4615
PF3D7_0322800	conserved Plasmodium protein, unknown function		541	0.225508		75	1097	1005	837	281	147	133	330		75	1097	1005	837	281	147	133	330		80	1466	1460	1390	504	238	237	615		147.874	1931.61	13983.4	12720.9	5175.6	1630.31	12885.4	5656.19		147.874	1931.61	13983.4	12720.9	5175.6	1630.31		147.874
PF3D7_0414100	conserved Plasmodium membrane protein, unknown function		4454	0.186349		5	185	964	1001	285	244	118	525		5	185	964	1001	285	244	118	525		1	93	641	624	173	144	68	295		0.224517	15.0427	745.846	693.758	215.986	119.892	449.035	329.591		0.224517	15.0427	745.846	693.758	215.986	119.892		0.224517
PF3D7_0417400	conserved Plasmodium protein, unknown function		20309	0.193313		322	11770	6464	10036	3924	2296	1409	2903		322	11770	6464	10036	3924	2296	1409	2903		264	7549	4210	4037	1611	1031	556	1378		12.9992	264.956	1074.11	984.096	440.691	188.045	805.21	337.584		12.9992	264.956	1074.11	984.096	440.691	188.045		12.9992
PF3D7_0424100	reticulocyte binding protein homologue 5 (RH5)		1579	0.201393		17	461	602	512	194	357	58	177		17	461	602	512	194	357	58	177		25	603	813	700	259	438	83	239		15.8328	272.324	2668.14	2195.06	911.336	1027.87	1546.55	753.642		15.8328	272.324	2668.14	2195.06	911.336	1027.87		15.8328
PF3D7_0516400	phosducin-like protein, putative (PhLP3)		1007	0.243297		170	1469	972	768	237	246	115	551		170	1469	972	768	237	246	115	551		232	2299	1602	1538	510	459	235	928		230.387	1627.61	8243.3	7561.07	2814.3	1688.18	6863.95	4584.91		230.387	1627.61	8243.3	7561.07	2814.3	1688.18		230.387
PF3D7_0517000	60S ribosomal protein L12, putative		496	0.318548		49	749	367	307	160	87	38	44		49	749	367	307	160	87	38	44		56	990	624	657	279	150	83	152		112.903	1423.39	6520.16	6558.47	3125	1120.97	4923.39	1526.21		112.903	1423.39	6520.16	6558.47	3125	1120.97		112.903
PF3D7_0521700	DEAD/DEAH box ATP-dependent RNA helicase, putative		2525	0.236436		30	204	197	226	70	46	23	119		30	204	197	226	70	46	23	119		26	161	149	169	49	28	16	85		10.297	45.5446	306.139	331.485	108.119	41.1881	186.535	167.525		10.297	45.5446	306.139	331.485	108.119	41.1881		10.297
PF3D7_0522800	G10 protein, putative		441	0.292517		19	439	285	206	69	47	33	121		19	439	285	206	69	47	33	121		30	666	601	633	199	130	93	385		68.0272	1077.1	7061.22	7106.58	2507.94	1092.97	6204.08	4344.67		68.0272	1077.1	7061.22	7106.58	2507.94	1092.97		68.0272
PF3D7_0524700	mitochondrial import receptor subunit TOM22, putative (TOM22)		317	0.312303		2	56	70	63	36	31	5	30		2	56	70	63	36	31	5	30		9	157	252	272	113	88	25	163		28.3912	353.312	4119.87	4249.21	1981.07	1028.39	2321.77	2558.36		28.3912	353.312	4119.87	4249.21	1981.07	1028.39		28.3912
PF3D7_0532400	lysine-rich membrane-associated PHISTb protein (LyMP)		1585	0.263091		37	2275	1264	1480	313	155	144	298		37	2275	1264	1480	313	155	144	298		55	3109	1558	1911	423	194	190	391		34.7003	1398.11	5093.38	5969.09	1482.65	453.628	3526.18	1227.76		34.7003	1398.11	5093.38	5969.09	1482.65	453.628		34.7003
PF3D7_0601900	conserved Plasmodium protein, unknown function		385	0.345455		4	431	188	148	56	41	17	64		4	431	188	148	56	41	17	64		13	648	457	498	164	114	51	262		33.7662	1200	6150.65	6405.19	2368.83	1098.7	3896.1	3387.01		33.7662	1200	6150.65	6405.19	2368.83	1098.7		33.7662
PF3D7_0608700	T-complex protein 1 subunit zeta (CCT6)		1630	0.284663		46	1283	649	714	359	238	115	337		46	1283	649	714	359	238	115	337		69	1882	892	916	481	276	152	428		42.3313	823.313	2835.58	2782.21	1639.88	627.607	2742.94	1306.75		42.3313	823.313	2835.58	2782.21	1639.88	627.607		42.3313
PF3D7_0615600	conserved Plasmodium protein, unknown function		7579	0.206756		72	1954	1497	1729	802	473	196	819		72	1954	1497	1729	802	473	196	819		25	731	494	498	247	164	60	251		3.29859	68.8745	337.775	325.373	181.158	80.2217	232.88	164.797		3.29859	68.8745	337.775	325.373	181.158	80.2217		3.29859
PF3D7_0616900	conserved Plasmodium protein, unknown function		3965	0.199243		24	390	676	796	171	158	114	444		24	390	676	796	171	158	114	444		15	231	431	457	93	84	65	239		3.7831	41.6141	563.43	570.744	130.391	78.6885	482.219	300.126		3.7831	41.6141	563.43	570.744	130.391	78.6885		3.7831
PF3D7_0617100	AP-2 complex subunit alpha, putative		3704	0.223272		76	1502	983	1033	573	557	137	400		76	1502	983	1033	573	557	137	400		60	1136	649	640	391	361	82	206		16.1987	218.683	907.937	855.562	586.663	361.231	651.188	276.728		16.1987	218.683	907.937	855.562	586.663	361.231		16.1987
PF3D7_0621800	nascent polypeptide associated complex alpha chain, putative		552	0.317029		18	307	148	137	56	48	15	33		18	307	148	137	56	48	15	33		28	497	328	360	122	92	40	127		50.7246	643.116	3079.71	3230.07	1228.26	617.754	2132.25	1144.93		50.7246	643.116	3079.71	3230.07	1228.26	617.754		50.7246
PF3D7_0622200	radical SAM protein, putative		2582	0.24206		99	1445	1042	1149	281	170	136	524		99	1445	1042	1149	281	170	136	524		98	1306	974	1137	253	136	125	457		37.9551	360.573	1954.69	2180.09	544.539	195.198	1424.09	880.713		37.9551	360.573	1954.69	2180.09	544.539	195.198		37.9551
PF3D7_0710500	conserved Plasmodium protein, unknown function		763	0.2346		58	777	831	834	325	210	82	343		58	777	831	834	325	210	82	343		72	1134	1338	1314	519	354	157	550		94.3644	1060.29	9086.5	8525.56	3779.82	1719.53	6052.42	3587.16		94.3644	1060.29	9086.5	8525.56	3779.82	1719.53		94.3644
PF3D7_0723600	conserved Plasmodium protein, unknown function		447	0.263982		14	315	155	97	30	35	21	63		14	315	155	97	30	35	21	63		26	518	403	381	98	95	65	257		58.1655	827.74	4673.38	4221.48	1219.24	787.472	4277.4	2861.3		58.1655	827.74	4673.38	4221.48	1219.24	787.472		58.1655
PF3D7_0802300	periodic tryptophan protein 2, putative (PWP2)		3365	0.257355		10	354	489	534	223	98	67	356		10	354	489	534	223	98	67	356		8	283	429	437	204	70	53	282		2.37741	60.0297	660.624	643.091	336.999	77.266	463.299	416.939		2.37741	60.0297	660.624	643.091	336.999	77.266		2.37741
PF3D7_0805400	acetyltransferase, putative		672	0.248512		15	655	356	344	103	59	28	109		15	655	356	344	103	59	28	109		26	924	609	704	193	111	63	270		38.6905	980.655	4696.43	5187.5	1596.73	613.095	2757.44	2000		38.6905	980.655	4696.43	5187.5	1596.73	613.095		38.6905
PF3D7_0810600	RNA helicase, putative		2825	0.233982		26	511	396	428	116	75	63	249		26	511	396	428	116	75	63	249		22	459	338	353	89	50	49	190		7.78761	116.106	620.177	618.761	175.221	65.8407	510.442	334.867		7.78761	116.106	620.177	618.761	175.221	65.8407		7.78761
PF3D7_0813400	conserved Plasmodium protein, unknown function		1974	0.262918		64	3353	1397	1385	473	386	251	510		64	3353	1397	1385	473	386	251	510		75	3218	1424	1656	619	483	301	561		37.9939	1162.11	3738.1	4153.5	1742.15	906.282	4484.8	1414.39		37.9939	1162.11	3738.1	4153.5	1742.15	906.282		37.9939
PF3D7_0818900	heat shock protein 70 (HSP70)		2033	0.342843		55	2461	1487	1082	774	902	249	381		55	2461	1487	1082	774	902	249	381		66	2302	1604	1297	955	929	298	398		32.4643	807.182	4088.05	3158.39	2609.94	1692.57	4311.36	974.422		32.4643	807.182	4088.05	3158.39	2609.94	1692.57		32.4643
PF3D7_0819000	conserved Plasmodium protein, unknown function		3937	0.227838		23	1602	1366	1503	538	289	173	723		23	1602	1366	1503	538	289	173	723		14	1189	1029	970	360	176	106	464		3.55601	215.392	1354.33	1219.71	508.001	165.608	791.974	586.487		3.55601	215.392	1354.33	1219.71	508.001	165.608		3.55601
PF3D7_0827300	conserved Plasmodium protein, unknown function		2501	0.207517		33	355	519	608	206	164	85	415		33	355	519	608	206	164	85	415		31	285	476	509	187	127	70	332		12.395	81.5674	986.405	1007.6	415.434	188.325	823.271	660.536		12.395	81.5674	986.405	1007.6	415.434	188.325		12.395
PF3D7_0830700	Plasmodium exported protein (hyp9), unknown function		655	0.251908		5	226	230	230	76	55	19	97		5	226	230	230	76	55	19	97		13	382	461	508	149	106	48	254		19.8473	416.794	3647.33	3839.69	1264.12	600	2155.73	1929.77		19.8473	416.794	3647.33	3839.69	1264.12	600		19.8473
PF3D7_0831500	Plasmodium exported protein (PHIST), unknown function		1006	0.217694		39	1140	503	358	105	167	61	152		39	1140	503	358	105	167	61	152		60	1828	887	845	274	330	139	355		59.6421	1295.23	4568.59	4159.05	1513.92	1215.71	4064.61	1756.46		59.6421	1295.23	4568.59	4159.05	1513.92	1215.71		59.6421
PF3D7_0906700	leucine-rich repeat protein (LRR9)		1466	0.197135		39	361	445	466	120	101	84	194		39	361	445	466	120	101	84	194		57	482	586	638	158	125	118	259		38.8813	234.652	2071.62	2154.84	598.909	315.825	2367.67	879.263		38.8813	234.652	2071.62	2154.84	598.909	315.825		38.8813
PF3D7_0908900	conserved Plasmodium protein, unknown function		2986	0.19223		77	930	1999	2293	795	623	294	410		77	930	1999	2293	795	623	294	410		74	869	2021	2094	794	568	261	331		24.7823	207.636	3507.03	3471.87	1477.56	704.622	2571	551.574		24.7823	207.636	3507.03	3471.87	1477.56	704.622		24.7823
PF3D7_0921800	ribosome production factor 1, putative (RPF1)		984	0.244919		6	263	205	193	67	32	28	104		6	263	205	193	67	32	28	104		15	539	475	541	208	122	80	277		15.2439	391.26	2502.03	2722.56	1174.8	459.35	2391.26	1401.42		15.2439	391.26	2502.03	2722.56	1174.8	459.35		15.2439
PF3D7_1001100.1	acyl-CoA binding protein, isoform 1, ACBP1 (ACBP1)		940	0.244681		15	331	256	206	93	126	20	141		15	331	256	206	93	126	20	141		30	669	557	583	254	265	61	338		31.9149	507.447	3071.28	3071.28	1502.13	1044.68	1909.57	1789.36		31.9149	507.447	3071.28	3071.28	1502.13	1044.68		31.9149
PF3D7_1012600	GMP synthetase (GMPS)		1667	0.261548		7	271	165	151	60	62	15	90		7	271	165	151	60	62	15	90		10	339	236	203	76	79	21	121		5.9988	145.171	733.653	602.879	253.749	175.765	370.726	361.128		5.9988	145.171	733.653	602.879	253.749	175.765		5.9988
PF3D7_1026800	40S ribosomal protein S2 (RPS2)		790	0.349367		52	1093	365	300	171	103	34	123		52	1093	365	300	171	103	34	123		66	1590	628	599	314	196	69	279		83.5443	1435.44	4118.99	3754.43	2208.86	918.987	2569.62	1758.23		83.5443	1435.44	4118.99	3754.43	2208.86	918.987		83.5443
PF3D7_1028400	nucleolar preribosomal assembly protein, putative		1451	0.230875		49	776	565	571	207	149	107	382		49	776	565	571	207	149	107	382		73	1269	767	761	268	187	146	476		50.3101	623.708	2739.49	2596.83	1026.19	477.602	2960.03	1632.67		50.3101	623.708	2739.49	2596.83	1026.19	477.602		50.3101
PF3D7_1109400	U3/U14 snoRNA-associated small subunit rRNA processing protein, putative		1305	0.260536		49	1517	626	499	168	131	102	303		49	1517	626	499	168	131	102	303		55	1826	876	827	253	185	157	476		42.1456	997.701	3478.16	3137.93	1077.39	525.67	3538.7	1815.33		42.1456	997.701	3478.16	3137.93	1077.39	525.67		42.1456
PF3D7_1109900	60S ribosomal protein L36 (RPL36)		337	0.287834		104	2433	1088	1180	628	586	217	316		104	2433	1088	1180	628	586	217	316		98	3015	2027	2098	1098	940	351	666		290.801	6376.85	31166.2	30822	18100.9	10332.3	30635	9833.83		290.801	6376.85	31166.2	30822	18100.9	10332.3		290.801
PF3D7_1124400	U6 snRNA-associated Sm-like protein LSm1, putative (LSM1)		441	0.244898		3	244	192	138	55	28	23	94		3	244	192	138	55	28	23	94		11	427	473	480	161	83	69	326		24.9433	691.61	5557.82	5390.02	2029.48	698.413	4603.17	3678		24.9433	691.61	5557.82	5390.02	2029.48	698.413		24.9433
PF3D7_1129900	transporter, putative		1829	0.277201		19	1457	679	565	349	181	85	256		19	1457	679	565	349	181	85	256		23	1423	763	667	420	206	105	274		12.5752	554.948	2161.84	1805.36	1276.11	417.168	1688.9	745.763		12.5752	554.948	2161.84	1805.36	1276.11	417.168		12.5752
PF3D7_1140800	conserved Plasmodium protein, unknown function		2411	0.21153		2	453	413	399	207	181	55	291		2	453	413	399	207	181	55	291		3	506	463	460	248	209	68	315		1.2443	149.73	995.023	944.836	571.547	321.443	829.531	650.353		1.2443	149.73	995.023	944.836	571.547	321.443		1.2443
PF3D7_1149400	Plasmodium exported protein, unknown function		628	0.245223		0	279	204	222	15	43	21	49		0	279	204	222	15	43	21	49		4	475	424	501	48	85	52	163		6.36943	539.809	3498.41	3950.64	425.159	501.592	2436.31	1291.4		6.36943	539.809	3498.41	3950.64	425.159	501.592		6.36943
PF3D7_1201000	Plasmodium exported protein (PHISTb), unknown function		1960	0.266327		6	2484	8677	4483	561	243	397	277		6	2484	8677	4483	561	243	397	277		7	2345	4217	4336	738	278	458	299		3.57143	853.061	11148	10952	2091.84	525.51	6872.96	759.184		3.57143	853.061	11148	10952	2091.84	525.51		3.57143
PF3D7_1202700	conserved Plasmodium protein, unknown function		1234	0.223663		33	906	474	458	103	148	71	140		33	906	474	458	103	148	71	140		42	1189	680	786	166	211	109	257		34.0357	687.196	2855.75	3153.97	747.974	633.712	2598.06	1036.47		34.0357	687.196	2855.75	3153.97	747.974	633.712		34.0357
PF3D7_1225200	conserved Plasmodium protein, unknown function		3563	0.206848		10	400	630	724	161	132	69	286		10	400	630	724	161	132	69	286		4	238	388	413	86	68	34	140		1.12265	47.7126	564.412	573.955	134.157	70.7269	280.662	195.622		1.12265	47.7126	564.412	573.955	134.157	70.7269		1.12265
PF3D7_1237100	conserved Plasmodium protein, unknown function		8378	0.200048		38	796	1903	1855	558	482	233	883		38	796	1903	1855	558	482	233	883		11	292	655	547	167	169	69	274		1.31296	24.9463	405.109	323.228	110.766	74.7195	242.301	162.807		1.31296	24.9463	405.109	323.228	110.766	74.7195		1.31296
PF3D7_1244100	N-alpha-acetyltransferase 15, NatA auxiliary subunit, putative		3886	0.210499		7	717	740	741	280	665	99	412		7	717	740	741	280	665	99	412		2	483	461	419	171	442	54	214		0.514668	88.7802	614.771	533.968	244.467	421.513	408.904	274.061		0.514668	88.7802	614.771	533.968	244.467	421.513		0.514668
PF3D7_1253100	Plasmodium exported protein (PHISTa), unknown function		865	0.195376		79	873	235	176	137	152	26	130		79	873	235	176	137	152	26	130		101	1321	430	427	258	256	55	289		116.763	1089.02	2575.72	2443.93	1657.8	1097.11	1870.52	1662.43		116.763	1089.02	2575.72	2443.93	1657.8	1097.11		116.763
PF3D7_1302700	DEAD/DEAH box ATP-dependent RNA helicase, putative		4698	0.238399		41	1392	888	951	256	196	160	534		41	1392	888	951	256	196	160	534		27	1039	583	583	155	106	98	304		5.74713	157.727	643.04	614.517	183.482	83.6526	613.665	322.052		5.74713	157.727	643.04	614.517	183.482	83.6526		5.74713
PF3D7_1313800	conserved Plasmodium membrane protein, unknown function		10234	0.194059		72	2771	1198	1405	652	852	238	778		72	2771	1198	1405	652	852	238	778		25	1077	384	402	192	314	71	240		2.44284	75.044	194.45	194.548	104.26	113.641	204.124	116.768		2.44284	75.044	194.45	194.548	104.26	113.641		2.44284
PF3D7_1319300	N2,N2-dimethylguanosine tRNA methyltransferase, putative		2414	0.224109		16	856	431	457	120	98	46	274		16	856	431	457	120	98	46	274		19	984	486	526	132	104	55	289		7.87075	290.804	1043.5	1078.71	304.06	159.901	670.257	595.692		7.87075	290.804	1043.5	1078.71	304.06	159.901		7.87075
PF3D7_1325900	conserved Plasmodium protein, unknown function		8269	0.213811		29	519	1989	1941	710	514	292	1134		29	519	1989	1941	710	514	292	1134		8	190	707	569	212	182	88	371		0.967469	16.447	443.101	340.67	142.46	81.6302	313.097	223.243		0.967469	16.447	443.101	340.67	142.46	81.6302		0.967469
PF3D7_1336900	tryptophan--tRNA ligase (WRS)		1897	0.253031		3	339	323	341	100	70	37	156		3	339	323	341	100	70	37	156		4	368	355	383	104	68	40	155		2.10859	138.64	969.953	1000	304.692	132.841	620.453	406.958		2.10859	138.64	969.953	1000	304.692	132.841		2.10859
PF3D7_1338200	60S ribosomal protein L6-2, putative		665	0.263158		10	563	278	248	92	68	33	111		10	563	278	248	92	68	33	111		19	812	511	544	176	125	75	274		28.5714	870.677	3981.95	4051.13	1470.68	696.241	3317.29	2051.13		28.5714	870.677	3981.95	4051.13	1470.68	696.241		28.5714
PF3D7_1342400	casein kinase II beta chain (CK2beta2)		1156	0.310554		7	241	249	232	85	57	22	74		7	241	249	232	85	57	22	74		12	352	391	407	146	93	42	162		10.3806	217.128	1752.6	1743.08	702.422	298.443	1069.2	697.232		10.3806	217.128	1752.6	1743.08	702.422	298.443		10.3806
PF3D7_1342900	transcription factor with AP2 domain(s) (ApiAP2)		11576	0.193849		38	1589	1740	2063	342	401	259	1002		38	1589	1740	2063	342	401	259	1002		11	606	594	605	99	137	77	320		0.950242	37.3186	265.895	258.811	47.5121	43.8839	195.663	137.612		0.950242	37.3186	265.895	258.811	47.5121	43.8839		0.950242
PF3D7_1351000	phosphatidylinositol transfer protein, putative		5579	0.219394		122	2556	1612	1921	614	509	338	877		122	2556	1612	1921	614	509	338	877		56	999	547	562	183	179	102	272		10.0376	127.801	508.156	498.835	182.291	118.839	537.731	242.696		10.0376	127.801	508.156	498.835	182.291	118.839		10.0376
PF3D7_1354500	adenylosuccinate synthetase (ADSS)		1327	0.278824		10	573	304	247	121	61	32	172		10	573	304	247	121	61	32	172		16	769	460	436	198	100	57	298		12.0573	413.715	1796.53	1626.98	828.937	279.578	1263.75	1117.56		12.0573	413.715	1796.53	1626.98	828.937	279.578		12.0573
PF3D7_1355600	conserved Plasmodium protein, unknown function		1687	0.2377		35	445	484	523	229	129	77	209		35	445	484	523	229	129	77	209		53	591	654	710	293	159	109	275		31.4167	250.148	2008.89	2083.58	965.027	349.14	1900.41	811.5		31.4167	250.148	2008.89	2083.58	965.027	349.14		31.4167
PF3D7_1357800	T-complex protein 1 subunit delta (CCT4)		1587	0.302457		10	538	364	256	113	52	46	157		10	538	364	256	113	52	46	157		14	712	472	350	149	61	67	216		8.82168	320.101	1541.27	1092	521.739	142.407	1241.97	677.379		8.82168	320.101	1541.27	1092	521.739	142.407		8.82168
PF3D7_1359300	exosome complex exonuclease RRP44 (DIS3)		3221	0.230053		36	461	861	716	272	210	93	504		36	461	861	716	272	210	93	504		35	387	796	632	248	177	79	436		10.8662	85.6877	1280.66	971.437	427.817	203.663	721.515	673.704		10.8662	85.6877	1280.66	971.437	427.817	203.663		10.8662
PF3D7_1364400	conserved Plasmodium protein, unknown function		9797	0.193427		49	1561	1551	1905	686	487	221	1081		49	1561	1551	1905	686	487	221	1081		15	601	512	559	205	171	66	349		1.53108	43.7889	270.797	282.535	116.26	64.7137	198.224	177.299		1.53108	43.7889	270.797	282.535	116.26	64.7137		1.53108
PF3D7_1365300	conserved Plasmodium protein, unknown function		2222	0.20297		7	198	329	312	135	67	32	188		7	198	329	312	135	67	32	188		9	196	363	349	152	64	34	201		4.05041	63.0063	846.535	777.678	380.288	107.111	450.045	450.045		4.05041	63.0063	846.535	777.678	380.288	107.111		4.05041
PF3D7_1365400	ubiquitin-activating enzyme (Uba2)		1754	0.218358		17	167	143	162	80	55	21	87		17	167	143	162	80	55	21	87		24	208	198	224	103	64	31	114		13.683	84.9487	584.949	632.269	326.682	135.69	519.954	323.831		13.683	84.9487	584.949	632.269	326.682	135.69		13.683
PF3D7_1369500	conserved Plasmodium protein, unknown function		3319	0.210907		18	825	543	657	202	144	88	455		18	825	543	657	202	144	88	455		14	789	500	569	184	114	74	376		4.21814	169.629	780.657	848.75	308.225	127.448	655.92	563.724		4.21814	169.629	780.657	848.75	308.225	127.448		4.21814
PF3D7_1419300	glutathione S-transferase (GST)		634	0.239748		10	148	156	155	96	50	15	60		10	148	156	155	96	50	15	60		20	273	346	389	182	99	41	192		31.5457	307.571	2828.08	3037.85	1596.21	578.864	1902.21	1507.89		31.5457	307.571	2828.08	3037.85	1596.21	578.864		31.5457
PF3D7_1420800	dynein-associated protein, putative		770	0.227273		77	936	615	542	189	169	73	136		77	936	615	542	189	169	73	136		98	1383	984	923	349	278	138	299		127.273	1280.52	6622.08	5935.06	2518.18	1337.66	5271.43	1932.47		127.273	1280.52	6622.08	5935.06	2518.18	1337.66		127.273
PF3D7_1426100	basic transcription factor 3b, putative		515	0.269903		6	396	244	249	56	50	17	116		6	396	244	249	56	50	17	116		14	595	475	547	123	98	43	289		27.1845	825.243	4780.58	5258.25	1328.16	704.854	2456.31	2792.23		27.1845	825.243	4780.58	5258.25	1328.16	704.854		27.1845
PF3D7_1431700	60S ribosomal protein L14, putative		495	0.292929		39	1414	729	601	260	121	85	232		39	1414	729	601	260	121	85	232		46	1960	1063	1059	458	200	157	472		92.9293	2824.24	11127.3	10591.9	5141.41	1496.97	9329.29	4745.45		92.9293	2824.24	11127.3	10591.9	5141.41	1496.97		92.9293
PF3D7_1433900	protein kinase, putative		4556	0.177568		51	644	1046	1157	458	264	131	583		51	644	1046	1157	458	264	131	583		37	417	690	734	300	158	77	331		8.12116	65.4083	784.899	797.629	365.891	128.622	497.147	361.501		8.12116	65.4083	784.899	797.629	365.891	128.622		8.12116
PF3D7_1434500	dynein-related AAA-type ATPase, putative		24317	0.200436		202	6290	4680	4359	1188	1142	787	2498		202	6290	4680	4359	1188	1142	787	2498		145	3015	1931	1428	356	417	269	985		5.96291	88.3744	411.482	290.743	81.3423	63.5358	325.369	201.546		5.96291	88.3744	411.482	290.743	81.3423	63.5358		5.96291
PF3D7_1434700	mitochondrial import inner membrane translocase subunit TIM17, putative (TIM17)		488	0.358607		3	272	405	348	153	55	33	179		3	272	405	348	153	55	33	179		10	469	682	722	268	106	76	398		20.4918	686.475	7241.8	7325.82	3051.23	805.328	4581.97	4059.43		20.4918	686.475	7241.8	7325.82	3051.23	805.328		20.4918
PF3D7_1445100	histidine--tRNA ligase, putative		3398	0.220424		87	1641	733	752	350	275	102	358		87	1641	733	752	350	275	102	358		85	1667	692	671	329	240	90	286		25.0147	349.912	1055.33	977.634	537.964	261.624	779.282	418.776		25.0147	349.912	1055.33	977.634	537.964	261.624		25.0147
PF3D7_1448000	U3 small nucleolar RNA-associated protein 12, putative (UTP12)		3826	0.225562		16	620	436	555	171	134	85	329		16	620	436	555	171	134	85	329		8	391	231	265	91	69	45	156		2.09096	72.9221	312.859	342.917	132.253	66.9106	346.053	203.084		2.09096	72.9221	312.859	342.917	132.253	66.9106		2.09096
PF3D7_1453700	co-chaperone p23 (P23)		826	0.325666		61	969	1052	1155	353	236	187	438		61	969	1052	1155	353	236	187	438		76	1417	1556	1771	550	401	310	675		92.0097	1222.76	9761.5	10615	3699.76	1799.03	11038.7	4066.59		92.0097	1222.76	9761.5	10615	3699.76	1799.03		92.0097
PF3D7_1454500	nifU protein, putative (IscU1)		488	0.270492		0	81	73	63	27	21	9	25		0	81	73	63	27	21	9	25		3	166	204	182	71	52	29	104		6.14754	243.852	2165.98	1846.31	809.426	395.492	1747.95	1061.48		6.14754	243.852	2165.98	1846.31	809.426	395.492		6.14754
PF3D7_1462000	thioredoxin-like protein (TLP1)		365	0.224658		2	59	172	138	46	21	15	43		2	59	172	138	46	21	15	43		9	163	430	478	139	66	44	203		24.6575	320.548	6104.11	6484.93	2117.81	671.233	3547.95	2767.12		24.6575	320.548	6104.11	6484.93	2117.81	671.233		24.6575
PF3D7_1464600	phosphatase, putative		4327	0.251676		25	2306	1802	1579	811	837	268	552		25	2306	1802	1579	811	837	268	552		16	1752	1371	1022	610	556	185	314		3.69771	288.653	1641.78	1169.4	783.222	476.08	1257.68	361.22		3.69771	288.653	1641.78	1169.4	783.222	476.08		3.69771
PF3D7_1467000	conserved Plasmodium membrane protein, unknown function		2582	0.212239		31	334	652	718	185	141	112	384		31	334	652	718	185	141	112	384		28	267	609	636	161	110	99	305		10.8443	73.9737	1222.31	1219.6	346.631	158.017	1127.81	587.916		10.8443	73.9737	1222.31	1219.6	346.631	158.017		10.8443
PF3D7_1478600	EMP1-trafficking protein (PTP3)		3790	0.248285		41	1840	1050	891	233	120	197	362		41	1840	1050	891	233	120	197	362		27	1340	696	534	136	57	120	177		7.12401	252.243	951.715	697.625	199.472	55.9367	931.398	232.454		7.12401	252.243	951.715	697.625	199.472	55.9367		7.12401
PF3D7_1127200	conserved Plasmodium protein, unknown function		205	0.317073		0	19	25	25	15	5	9	19		0	19	25	25	15	5	9	19		3	80	143	149	65	29	33	145		14.6341	282.927	3614.63	3600	1765.85	526.829	4736.59	3521.95		14.6341	282.927	3614.63	3600	1765.85	526.829		14.6341
PF3D7_1363000	conserved Plasmodium protein, unknown function		3521	0.185175		26	295	342	422	116	61	77	345		26	295	342	422	116	61	77	345		16	162	170	196	59	22	40	166		4.54416	32.9452	250.213	275.774	93.1554	23.2888	334.28	234.592		4.54416	32.9452	250.213	275.774	93.1554	23.2888		4.54416
PF3D7_0100400	rifin (RIF)		1117	0.311549		5	7	26	28	7	11	4	42		5	7	26	28	7	11	4	42		10	28	83	90	26	40	15	114		8.95255	17.9051	385.855	399.284	129.812	133.393	395.703	508.505		8.95255	17.9051	385.855	399.284	129.812	133.393		8.95255
PF3D7_0113100	surface-associated interspersed protein 1.1 (SURFIN 1.1) (SURF1.1)		4666	0.243678		32	258	635	762	259	127	150	810		32	258	635	762	259	127	150	810		19	137	392	433	158	64	91	549		4.07201	21.003	435.491	459.494	188.17	51.0073	573.725	585.512		4.07201	21.003	435.491	459.494	188.17	51.0073		4.07201
PF3D7_0113300	Plasmodium exported protein (hyp1), unknown function		1753	0.261266		9	221	130	116	72	24	22	153		9	221	130	116	72	24	22	153		12	268	183	149	90	28	32	210		6.84541	109.527	541.358	420.993	285.225	59.3269	537.365	596.121		6.84541	109.527	541.358	420.993	285.225	59.3269		6.84541
PF3D7_0113400	Plasmodium exported protein, unknown function		1294	0.24034		3	138	191	209	63	38	46	236		3	138	191	209	63	38	46	236		7	219	324	374	118	72	77	385		5.40958	121.329	1297.53	1431.22	506.955	206.337	1750.39	1480.68		5.40958	121.329	1297.53	1431.22	506.955	206.337		5.40958
PF3D7_0200700	rifin (RIF)		991	0.326942		0	19	64	37	11	1	3	65		0	19	64	37	11	1	3	65		4	89	232	224	68	28	21	206		4.03633	64.5812	1213.93	1119.07	381.433	104.945	623.613	1034.31		4.03633	64.5812	1213.93	1119.07	381.433	104.945		4.03633
PF3D7_0201000	rifin (RIF)		937	0.328709		4	12	32	20	5	6	3	44		4	12	32	20	5	6	3	44		12	67	137	143	39	64	22	149		12.8068	51.2273	757.737	755.603	231.59	254.002	691.569	791.889		12.8068	51.2273	757.737	755.603	231.59	254.002		12.8068
PF3D7_0201200	rifin (RIF)		1069	0.309635		6	12	60	22	17	3	4	54		6	12	60	22	17	3	4	54		15	64	220	148	88	42	25	176		14.0318	43.0309	1066.42	685.688	457.437	145.931	688.494	819.457		14.0318	43.0309	1066.42	685.688	457.437	145.931		14.0318
PF3D7_0203900	5'-3' exonuclease, N-terminal resolvase-like domain, putative		1733	0.231391		1	21	97	123	53	15	14	143		1	21	97	123	53	15	14	143		3	29	137	157	64	23	18	196		1.7311	12.1177	409.694	448.932	205.424	49.6249	305.828	563.185		1.7311	12.1177	409.694	448.932	205.424	49.6249		1.7311
PF3D7_0221700	Plasmodium exported protein, unknown function		1480	0.233784		11	193	220	171	65	63	25	247		11	193	220	171	65	63	25	247		15	244	307	239	81	80	36	329		10.1351	117.568	1075	800	304.054	200.676	715.541	1106.08		10.1351	117.568	1075	800	304.054	200.676		10.1351
PF3D7_0223100	rifin (RIF)		991	0.317861		4	17	56	29	7	9	7	84		4	17	56	29	7	9	7	84		12	84	211	175	50	79	35	234		12.109	60.5449	1103.94	874.874	280.525	295.661	1039.35	1175.58		12.109	60.5449	1103.94	874.874	280.525	295.661		12.109
PF3D7_0300500	rifin (RIF)		1078	0.346011		0	17	66	38	16	11	12	97		0	17	66	38	16	11	12	97		3	81	235	225	86	87	47	267		2.78293	53.8033	1129.87	1033.4	443.414	299.629	1282.93	1232.84		2.78293	53.8033	1129.87	1033.4	443.414	299.629		2.78293
PF3D7_0300900	stevor-like		649	0.208012		1	67	141	76	24	13	4	159		1	67	141	76	24	13	4	159		6	146	320	236	63	36	19	353		9.24499	161.787	2556.24	1801.23	539.291	206.471	861.325	2707.24		9.24499	161.787	2556.24	1801.23	539.291	206.471		9.24499
PF3D7_0304000	inner membrane complex protein 1a, putative (IMC1a)		2581	0.2716		8	80	262	292	75	77	45	361		8	80	262	292	75	77	45	361		6	54	210	232	56	54	36	289		2.32468	15.1104	421.929	445.176	120.883	77.4893	410.306	557.148		2.32468	15.1104	421.929	445.176	120.883	77.4893		2.32468
PF3D7_0310300	phosphoglycerate mutase, putative		3496	0.22397		23	739	575	676	190	126	105	514		23	739	575	676	190	126	105	514		13	503	339	371	106	64	59	287		3.71854	102.689	502.574	525.458	168.478	68.0778	496.568	408.467		3.71854	102.689	502.574	525.458	168.478	68.0778		3.71854
PF3D7_0311000	conserved Plasmodium protein, unknown function		616	0.24026		2	36	48	46	25	11	6	58		2	36	48	46	25	11	6	58		8	89	150	144	67	34	23	186		12.987	103.896	1262.99	1157.47	605.519	204.545	1099.03	1503.25		12.987	103.896	1262.99	1157.47	605.519	204.545		12.987
PF3D7_0311400	protein kinase, putative		7546	0.2392		43	728	1590	1605	675	502	343	1926		43	728	1590	1605	675	502	343	1926		13	264	535	467	202	176	104	700		1.72277	25.0464	367.479	306.387	148.821	86.4034	405.38	461.569		1.72277	25.0464	367.479	306.387	148.821	86.4034		1.72277
PF3D7_0318600	cleavage and polyadenylation specificity factor, putative		3053	0.242057		42	472	442	417	146	193	94	447		42	472	442	417	146	193	94	447		39	398	377	334	118	161	79	365		12.7743	93.0233	640.026	541.762	214.871	195.545	761.218	594.825		12.7743	93.0233	640.026	541.762	214.871	195.545		12.7743
PF3D7_0320300	T-complex protein 1 subunit epsilon (CCT5)		1607	0.287492		0	156	182	146	96	48	16	135		0	156	182	146	96	48	16	135		2	191	262	198	128	53	23	185		1.24456	85.252	845.053	610.454	443.062	122.589	421.282	573.118		1.24456	85.252	845.053	610.454	443.062	122.589		1.24456
PF3D7_0324100	Pfmc-2TM Maurer's cleft two transmembrane protein (MC-2TM)		694	0.221902		0	22	55	40	11	13	5	58		0	22	55	40	11	13	5	58		3	78	172	184	71	52	21	175		4.32277	80.6916	1285.3	1312.68	569.164	278.098	890.49	1255.04		4.32277	80.6916	1285.3	1312.68	569.164	278.098		4.32277
PF3D7_0324400	rifin (RIF)		1048	0.339695		5	31	38	16	17	0	3	47		5	31	38	16	17	0	3	47		14	134	160	108	89	25	23	159		13.3588	91.6031	791.985	510.496	472.328	88.7405	645.992	755.725		13.3588	91.6031	791.985	510.496	472.328	88.7405		13.3588
PF3D7_0400800	stevor		868	0.314516		4	35	51	31	19	7	6	37		4	35	51	31	19	7	6	37		11	94	160	162	79	44	22	146		12.6728	77.1889	956.221	923.963	505.76	187.788	746.544	837.558		12.6728	77.1889	956.221	923.963	505.76	187.788		12.6728
PF3D7_0401200	rifin (RIF)		1102	0.325771		6	4	31	21	5	1	1	51		6	4	31	21	5	1	1	51		17	35	135	148	44	30	15	169		15.4265	22.686	635.209	665.154	222.323	101.633	401.089	763.158		15.4265	22.686	635.209	665.154	222.323	101.633		15.4265
PF3D7_0401400	rifin (RIF)		988	0.305668		1	22	83	40	27	11	7	81		1	22	83	40	27	11	7	81		5	100	263	230	127	85	34	227		5.06073	72.8745	1379.55	1152.83	714.575	318.826	1012.15	1143.72		5.06073	72.8745	1379.55	1152.83	714.575	318.826		5.06073
PF3D7_0407500	mitochondrial carrier protein, putative		1140	0.22193		2	109	129	116	39	42	10	178		2	109	129	116	39	42	10	178		6	179	234	259	88	78	26	304		5.26316	112.281	1064.04	1125.44	428.947	253.509	671.053	1327.19		5.26316	112.281	1064.04	1125.44	428.947	253.509		5.26316
PF3D7_0409400	heat shock protein 40 (DnaJ)		2018	0.269078		25	259	276	287	122	70	34	277		25	259	276	287	122	70	34	277		30	274	298	319	134	67	36	296		14.8662	97.1259	765.61	782.953	369.177	123.389	524.777	729.931		14.8662	97.1259	765.61	782.953	369.177	123.389		14.8662
PF3D7_0411200	conserved Plasmodium protein, unknown function		3737	0.20578		19	356	524	573	202	160	86	546		19	356	524	573	202	160	86	546		10	209	299	282	112	85	46	312		2.67594	39.8716	414.771	373.829	166.711	84.2922	362.055	415.574		2.67594	39.8716	414.771	373.829	166.711	84.2922		2.67594
PF3D7_0421400	Plasmodium RNA of unknown function RUF6-5		137	0.510949		0	5	14	4	17	1	1	7		0	5	14	4	17	1	1	7		0	37	104	84	68	22	12	104		0	197.08	3934.31	3036.5	2759.12	598.54	2576.64	3781.02		0	197.08	3934.31	3036.5	2759.12	598.54		0
PF3D7_0425100	Plasmodium exported protein (hyp6), unknown function		616	0.194805		9	138	61	72	14	10	14	58		9	138	61	72	14	10	14	58		18	255	178	206	44	28	37	185		29.2208	295.455	1498.38	1655.84	397.727	168.831	1767.86	1495.13		29.2208	295.455	1498.38	1655.84	397.727	168.831		29.2208
PF3D7_0425500	stevor		913	0.286966		2	44	94	39	13	21	6	77		2	44	94	39	13	21	6	77		9	162	287	227	77	103	33	222		9.85761	127.054	1629.79	1231.11	468.784	418.401	1063.53	1210.3		9.85761	127.054	1629.79	1231.11	468.784	418.401		9.85761
PF3D7_0512800	conserved Plasmodium protein, unknown function		4934	0.208553		8	241	481	595	186	106	76	596		8	241	481	595	186	106	76	596		3	128	264	299	102	48	39	345		0.608026	18.6461	277.26	300.162	114.917	36.0762	232.671	347.994		0.608026	18.6461	277.26	300.162	114.917	36.0762		0.608026
PF3D7_0514700	conserved Plasmodium protein, unknown function		4682	0.198633		41	314	621	717	287	196	138	772		41	314	621	717	287	196	138	772		27	175	381	405	175	106	82	516		5.76677	26.698	421.828	428.236	207.817	83.9385	515.164	548.484		5.76677	26.698	421.828	428.236	207.817	83.9385		5.76677
PF3D7_0514800	kinase, putative		2711	0.209886		3	132	273	324	117	70	44	246		3	132	273	324	117	70	44	246		2	102	222	254	91	47	34	189		0.737735	26.9273	424.567	464.035	186.647	64.5518	368.868	347.104		0.737735	26.9273	424.567	464.035	186.647	64.5518		0.737735
PF3D7_0524900	tRNA-YW synthesizing protein, putative		2966	0.244774		42	565	415	422	157	129	66	413		42	565	415	422	157	129	66	413		40	518	359	344	131	99	53	332		13.4862	124.747	627.444	574.174	245.448	123.736	525.624	556.979		13.4862	124.747	627.444	574.174	245.448	123.736		13.4862
PF3D7_0528800	nucleolar preribosomal GTPase, putative		1613	0.197148		11	288	182	218	53	44	37	245		11	288	182	218	53	44	37	245		14	367	260	305	65	50	50	326		8.67948	162.43	835.71	936.144	224.427	115.313	911.965	1005.58		8.67948	162.43	835.71	936.144	224.427	115.313		8.67948
PF3D7_0531100	conserved Plasmodium protein, unknown function		8096	0.199975		31	262	886	992	364	327	200	1107		31	262	886	992	364	327	200	1107		9	84	266	282	106	109	62	358		1.11166	7.41107	170.331	172.554	72.752	49.9012	225.296	220.109		1.11166	7.41107	170.331	172.554	72.752	49.9012		1.11166
PF3D7_0600300	rifin (RIF)		1114	0.35009		10	20	49	32	27	6	11	48		10	20	49	32	27	6	11	48		17	56	125	106	68	29	27	126		15.2603	35.9066	581.688	471.275	339.318	96.9479	713.645	562.837		15.2603	35.9066	581.688	471.275	339.318	96.9479		15.2603
PF3D7_0619900	splicing factor 3A subunit 2, putative (SF3A2)		701	0.271041		12	68	88	56	40	8	15	84		12	68	88	56	40	8	15	84		21	135	213	210	114	47	38	217		29.9572	138.374	1574.89	1483.59	904.422	249.643	1594.86	1540.66		29.9572	138.374	1574.89	1483.59	904.422	249.643		29.9572
PF3D7_0621700	conserved Plasmodium protein, unknown function		4847	0.200743		27	594	794	826	258	214	150	639		27	594	794	826	258	214	150	639		16	374	495	474	157	119	91	386		3.30101	55.0856	529.193	484.217	180.111	90.9841	552.3	396.328		3.30101	55.0856	529.193	484.217	180.111	90.9841		3.30101
PF3D7_0625800	conserved Plasmodium protein, unknown function		1928	0.203838		7	49	117	110	39	22	11	134		7	49	117	110	39	22	11	134		9	48	115	90	39	17	12	112		4.66805	18.1535	309.129	231.328	112.552	32.6763	183.091	289.419		4.66805	18.1535	309.129	231.328	112.552	32.6763		4.66805
PF3D7_0632200	rifin (RIF)		1132	0.34629		0	17	43	34	21	9	2	69		0	17	43	34	21	9	2	69		2	49	115	111	59	37	12	158		1.76678	30.9187	526.502	485.866	289.753	121.908	311.837	695.23		1.76678	30.9187	526.502	485.866	289.753	121.908		1.76678
PF3D7_0700800	Pfmc-2TM Maurer's cleft two transmembrane protein (MC-2TM)		694	0.224784		0	75	147	90	8	13	10	89		0	75	147	90	8	13	10	89		4	147	303	275	66	53	29	223		5.76369	151.297	2262.25	1962.54	528.818	283.862	1229.11	1599.42		5.76369	151.297	2262.25	1962.54	528.818	283.862		5.76369
PF3D7_0701900	Plasmodium exported protein, unknown function		2893	0.270653		47	736	633	687	348	120	84	662		47	736	633	687	348	120	84	662		45	716	595	607	325	88	69	609		15.5548	176.633	1065.68	1038.71	624.265	112.686	701.694	1047.36		15.5548	176.633	1065.68	1038.71	624.265	112.686		15.5548
PF3D7_0703400	conserved Plasmodium protein, unknown function		2462	0.212429		9	297	253	264	108	90	37	201		9	297	253	264	108	90	37	201		7	233	201	202	84	61	28	152		2.84322	67.831	423.233	406.174	189.683	91.7953	334.687	307.474		2.84322	67.831	423.233	406.174	189.683	91.7953		2.84322
PF3D7_0709600	ribonucleases P/MRP protein subunit POP1, putative (POP1)		3467	0.230459		23	503	486	454	136	105	39	453		23	503	486	454	136	105	39	453		14	306	274	216	70	47	17	250		4.03807	63.167	409.576	308.624	112.201	50.4759	144.217	358.812		4.03807	63.167	409.576	308.624	112.201	50.4759		4.03807
PF3D7_0713100	Pfmc-2TM Maurer's cleft two transmembrane protein (MC-2TM)		694	0.233429		10	248	120	88	17	26	17	125		10	248	120	88	17	26	17	125		19	403	266	271	76	72	41	283		27.3775	414.986	1987.03	1933.72	609.51	384.726	1737.75	2028.82		27.3775	414.986	1987.03	1933.72	609.51	384.726		27.3775
PF3D7_0720200	conserved Plasmodium protein, unknown function		364	0.282967		25	395	346	266	86	123	51	295		25	395	346	266	86	123	51	295		36	585	697	761	241	268	127	649		98.9011	1145.6	9923.08	10351.6	3678.57	2728.02	10263.7	8870.88		98.9011	1145.6	9923.08	10351.6	3678.57	2728.02		98.9011
PF3D7_0725300	conserved Plasmodium protein, unknown function		2380	0.256723		11	283	296	236	74	48	29	233		11	283	296	236	74	48	29	233		13	299	325	267	79	46	31	242		5.46218	89.916	707.563	555.462	184.454	71.8487	383.193	505.882		5.46218	89.916	707.563	555.462	184.454	71.8487		5.46218
PF3D7_0726200	serine/threonine protein kinase, FIKK family (FIKK7.1)		2535	0.259172		30	747	474	449	121	69	66	332		30	747	474	449	121	69	66	332		26	722	408	370	97	46	52	259		10.2564	203.156	833.925	722.682	212.623	67.4556	603.55	508.481		10.2564	203.156	833.925	722.682	212.623	67.4556		10.2564
PF3D7_0729300	60S ribosomal export protein NMD3, putative (NMD3)		2666	0.22093		7	227	241	169	50	39	33	207		7	227	241	169	50	39	33	207		6	182	188	108	37	24	25	157		2.25056	48.7622	365.716	200.675	77.2693	33.3833	276.069	293.323		2.25056	48.7622	365.716	200.675	77.2693	33.3833		2.25056
PF3D7_0729400	ribosome biogenesis protein BRX1 homolog, putative		1250	0.2648		12	501	419	285	85	31	78	307		12	501	419	285	85	31	78	307		20	674	612	496	148	66	117	489		16	384.8	2536.8	1964.8	658.4	196	2753.6	1946.4		16	384.8	2536.8	1964.8	658.4	196		16
PF3D7_0730000	conserved Plasmodium protein, unknown function		349	0.275072		1	40	102	72	50	32	20	72		1	40	102	72	50	32	20	72		7	125	316	292	150	90	62	278		20.0573	257.88	4693.41	4143.27	2389.68	957.02	5226.36	3965.62		20.0573	257.88	4693.41	4143.27	2389.68	957.02		20.0573
PF3D7_0732000	stevor		889	0.311586		12	2	57	21	2	4	5	56		12	2	57	21	2	4	5	56		20	41	174	140	44	40	20	174		22.4972	33.7458	1014.62	780.652	275.591	167.604	662.542	974.128		22.4972	33.7458	1014.62	780.652	275.591	167.604		22.4972
PF3D7_0800500	rifin (RIF)		1126	0.34103		0	8	69	53	29	5	10	75		0	8	69	53	29	5	10	75		3	37	159	157	73	28	26	166		2.6643	23.9787	731.794	690.941	360.568	92.3623	679.396	733.57		2.6643	23.9787	731.794	690.941	360.568	92.3623		2.6643
PF3D7_0810800	hydroxymethyldihydropterin pyrophosphokinase-dihydropteroate synthase (PPPK-DHPS)		2118	0.234183		1	290	166	175	73	70	27	172		1	290	166	175	73	70	27	172		2	309	184	182	77	68	29	174		0.944287	104.344	450.425	425.401	202.077	118.98	402.738	408.876		0.944287	104.344	450.425	425.401	202.077	118.98		0.944287
PF3D7_0814500	conserved Plasmodium protein, unknown function		2276	0.200791		21	291	164	200	68	53	27	251		21	291	164	200	68	53	27	251		25	311	179	211	66	53	28	266		10.9842	97.5395	407.733	459.139	161.248	86.5554	362.039	581.722		10.9842	97.5395	407.733	459.139	161.248	86.5554		10.9842
PF3D7_0823500	inner membrane complex protein 1i, putative (IMC1i)		1508	0.273873		9	39	74	87	28	13	16	105		9	39	74	87	28	13	16	105		12	48	107	116	40	21	22	142		7.95756	23.2095	368.037	381.3	147.878	51.7241	429.708	468.833		7.95756	23.2095	368.037	381.3	147.878	51.7241		7.95756
PF3D7_0826000	conserved Plasmodium protein, unknown function		3518	0.198692		17	179	509	420	132	115	95	417		17	179	509	420	132	115	95	417		9	87	287	190	67	53	51	218		2.55827	17.9079	422.968	267.482	106.026	55.9977	426.379	308.414		2.55827	17.9079	422.968	267.482	106.026	55.9977		2.55827
PF3D7_0827100	translation initiation factor IF-2, putative (IF2c)		4193	0.216551		30	281	359	403	154	99	84	460		30	281	359	403	154	99	84	460		18	153	183	178	82	42	44	254		4.29287	26.2342	226.33	210.351	108.753	37.2049	308.848	301.455		4.29287	26.2342	226.33	210.351	108.753	37.2049		4.29287
PF3D7_0831000	Plasmodium exported protein (PHISTb), unknown function (GEXP09)		1279	0.213448		15	205	121	82	33	27	15	130		15	205	121	82	33	27	15	130		24	313	223	207	77	62	33	244		18.7647	175.137	903.831	801.407	334.636	179.828	759.187	949.179		18.7647	175.137	903.831	801.407	334.636	179.828		18.7647
PF3D7_0832300	Plasmodium exported protein (PHISTa-like), unknown function		778	0.230077		0	24	53	47	8	6	8	86		0	24	53	47	8	6	8	86		5	82	169	191	67	44	26	219		6.42674	75.8355	1125.96	1215.94	479.434	209.512	983.29	1401.03		6.42674	75.8355	1125.96	1215.94	479.434	209.512		6.42674
PF3D7_0832800	rifin (RIF)		919	0.336235		7	20	99	57	15	1	8	84		7	20	99	57	15	1	8	84		19	96	296	287	84	29	38	235		20.6746	75.0816	1669.21	1546.25	508.161	117.519	1216.54	1273.12		20.6746	75.0816	1669.21	1546.25	508.161	117.519		20.6746
PF3D7_0901000	rifin (RIF)		928	0.332974		2	11	61	19	11	4	4	58		2	11	61	19	11	4	4	58		8	61	224	132	67	49	26	186		8.62069	47.4138	1251.08	704.741	401.94	196.121	824.353	997.845		8.62069	47.4138	1251.08	704.741	401.94	196.121		8.62069
PF3D7_0902000	serine/threonine protein kinase, FIKK family (FIKK9.1)		1626	0.241082		5	166	257	223	52	56	20	247		5	166	257	223	52	56	20	247		8	207	356	317	63	69	29	330		4.92005	91.0209	1134.69	965.56	215.252	157.442	524.6	1009.84		4.92005	91.0209	1134.69	965.56	215.252	157.442		4.92005
PF3D7_0912600	conserved Plasmodium protein, unknown function		2719	0.200809		38	793	457	533	190	161	82	417		38	793	457	533	190	161	82	417		37	766	392	434	170	125	65	335		13.6079	200.809	747.334	790.364	347.554	170.283	703.2	613.093		13.6079	200.809	747.334	790.364	347.554	170.283		13.6079
PF3D7_0921600	tetratricopeptide repeat family protein, putative		4951	0.182387		36	1090	778	942	255	268	116	705		36	1090	778	942	255	268	116	705		22	791	484	571	153	161	65	449		4.44355	113.916	506.564	570.996	171.682	120.582	386.185	451.222		4.44355	113.916	506.564	570.996	171.682	120.582		4.44355
PF3D7_0923200	flavodoxin-like protein (CPR)		2342	0.245944		0	140	117	107	46	26	21	137		0	140	117	107	46	26	21	137		1	141	113	84	44	24	23	115		0.426985	43.1255	250.213	177.626	104.611	38.0017	289.069	244.663		0.426985	43.1255	250.213	177.626	104.611	38.0017		0.426985
PF3D7_0935700	Plasmodium exported protein, unknown function		622	0.249196		14	218	84	70	28	52	16	124		14	218	84	70	28	52	16	124		24	377	225	203	74	101	42	300		38.5852	432.476	1874.6	1615.76	662.379	602.894	1987.14	2400.32		38.5852	432.476	1874.6	1615.76	662.379	602.894		38.5852
PF3D7_0936200	Plasmodium exported protein (hyp11), unknown function		577	0.287695		5	115	69	49	21	8	5	31		5	115	69	49	21	8	5	31		13	213	199	152	58	25	21	119		22.5303	263.432	1788.56	1305.03	559.792	161.179	1071.06	1027.73		22.5303	263.432	1788.56	1305.03	559.792	161.179		22.5303
PF3D7_1002000	Plasmodium exported protein (hyp2), unknown function		1408	0.211648		7	221	118	98	40	28	13	141		7	221	118	98	40	28	13	141		10	266	169	128	50	31	18	195		7.10227	134.943	622.159	450.284	197.443	81.6761	376.42	689.631		7.10227	134.943	622.159	450.284	197.443	81.6761		7.10227
PF3D7_1008800	nucleolar protein 5, putative (NOP5)		1409	0.273243		10	358	193	207	82	104	36	247		10	358	193	207	82	104	36	247		13	472	273	289	106	128	49	327		9.2264	239.177	1004.26	1015.61	418.027	337.119	1023.42	1154.72		9.2264	239.177	1004.26	1015.61	418.027	337.119		9.2264
PF3D7_1009200	small subunit rRNA synthesis-associated protein, putative		2747	0.239898		27	211	255	240	94	69	36	223		27	211	255	240	94	69	36	223		24	168	202	186	73	46	27	170		8.7368	43.684	381.143	335.275	147.798	62.2497	289.407	307.972		8.7368	43.684	381.143	335.275	147.798	62.2497		8.7368
PF3D7_1010200	DNA2/NAM7 helicase, putative		5519	0.238811		38	1058	817	910	297	254	97	732		38	1058	817	910	297	254	97	732		11	392	236	261	84	85	29	222		1.99311	50.7338	221.598	234.282	84.6168	57.0756	154.557	200.217		1.99311	50.7338	221.598	234.282	84.6168	57.0756		1.99311
PF3D7_1011600	conserved Plasmodium protein, unknown function		1961	0.206527		7	209	174	199	83	92	24	234		7	209	174	199	83	92	24	234		8	213	193	208	90	93	25	244		4.07955	77.5115	509.944	525.242	254.972	175.931	375.319	619.072		4.07955	77.5115	509.944	525.242	254.972	175.931		4.07955
PF3D7_1013100	U3 small nucleolar RNA-associated protein 13, putative (UTP13)		3661	0.212237		24	650	548	585	231	205	82	506		24	650	548	585	231	205	82	506		15	422	316	294	133	114	42	283		4.09724	82.218	447.419	397.706	201.857	115.542	337.613	384.594		4.09724	82.218	447.419	397.706	201.857	115.542		4.09724
PF3D7_1022100	conserved Plasmodium protein, unknown function		778	0.237789		18	427	308	278	128	96	41	222		18	427	308	278	128	96	41	222		28	635	517	565	237	187	83	420		35.9897	582.262	3443.44	3596.4	1692.8	890.746	3138.82	2686.38		35.9897	582.262	3443.44	3596.4	1692.8	890.746		35.9897
PF3D7_1022600	kelch protein, putative		2675	0.222804		6	458	352	389	176	189	73	354		6	458	352	389	176	189	73	354		4	379	297	310	147	156	58	278		1.49533	101.308	575.327	573.832	305.421	216.075	637.757	517.383		1.49533	101.308	575.327	573.832	305.421	216.075		1.49533
PF3D7_1024200	RNA-binding protein, putative		482	0.292531		0	11	66	74	26	12	8	66		0	11	66	74	26	12	8	66		3	38	192	222	68	35	27	208		6.22407	58.0913	2064.32	2282.16	784.232	269.71	1649.38	2147.3		6.22407	58.0913	2064.32	2282.16	784.232	269.71		6.22407
PF3D7_1027000	conserved Plasmodium protein, unknown function		5435	0.214351		31	308	749	517	267	150	112	725		31	308	749	517	267	150	112	725		8	103	217	156	74	50	34	218		1.47194	13.6155	206.992	142.226	75.805	34.2226	183.993	199.632		1.47194	13.6155	206.992	142.226	75.805	34.2226		1.47194
PF3D7_1029100.1	conserved Plasmodium protein, unknown function		4187	0.205636		10	120	334	339	106	79	46	397		10	120	334	339	106	79	46	397		4	46	166	146	48	32	20	202		0.955338	7.88154	205.636	172.677	63.7688	28.4213	140.674	240.029		0.955338	7.88154	205.636	172.677	63.7688	28.4213		0.955338
PF3D7_1040200	stevor		916	0.30786		0	65	84	52	21	5	8	109		0	65	84	52	21	5	8	109		1	208	265	275	100	53	36	286		1.0917	162.664	1500	1486.9	606.987	215.066	1156.11	1553.49		1.0917	162.664	1500	1486.9	606.987	215.066		1.0917
PF3D7_1100800	Pfmc-2TM Maurer's cleft two transmembrane protein (MC-2TM)		694	0.230548		4	28	72	63	5	3	6	83		4	28	72	63	5	3	6	83		11	88	194	226	59	37	23	214		15.8501	90.7781	1449.57	1612.39	472.622	198.847	975.504	1534.58		15.8501	90.7781	1449.57	1612.39	472.622	198.847		15.8501
PF3D7_1102500	Plasmodium exported protein (PHISTb), unknown function (GEXP02)		1873	0.257341		1	178	307	323	94	81	51	241		1	178	307	323	94	81	51	241		2	176	336	365	100	80	62	255		1.06781	67.2718	929.525	964.762	296.85	158.569	973.839	677.523		1.06781	67.2718	929.525	964.762	296.85	158.569		1.06781
PF3D7_1107600	conserved Plasmodium protein, unknown function		3437	0.184463		24	489	655	723	193	171	145	748		24	489	655	723	193	171	145	748		15	294	412	412	107	92	87	495		4.36427	61.0998	621.181	593.541	173.116	99.2144	744.545	716.613		4.36427	61.0998	621.181	593.541	173.116	99.2144		4.36427
PF3D7_1111200	conserved Plasmodium protein, unknown function		1783	0.227145		8	240	444	469	140	114	62	345		8	240	444	469	140	114	62	345		11	290	583	644	186	141	89	440		6.16938	116.096	1694.34	1788.56	579.921	293.326	1468.31	1228.27		6.16938	116.096	1694.34	1788.56	579.921	293.326		6.16938
PF3D7_1122800	calcium-dependent protein kinase 6 (CDPK6)		4848	0.240924		46	669	651	714	238	260	145	807		46	669	651	714	238	260	145	807		32	440	409	398	142	155	86	546		6.60066	64.769	437.294	406.559	162.748	118.606	521.865	560.437		6.60066	64.769	437.294	406.559	162.748	118.606		6.60066
PF3D7_1125300	DNA-directed RNA polymerase (mtRNAP)		4595	0.236997		16	319	607	641	177	138	97	544		16	319	607	641	177	138	97	544		8	176	365	343	98	73	53	311		1.74102	27.4211	411.752	369.75	118.607	58.9771	339.282	336.888		1.74102	27.4211	411.752	369.75	118.607	58.9771		1.74102
PF3D7_1128600	CCR4-NOT transcription complex subunit 2, putative (NOT2)		1679	0.235855		0	130	150	171	66	85	32	226		0	130	150	171	66	85	32	226		1	165	211	238	82	108	43	303		0.595593	70.2799	651.578	702.204	271.59	238.237	753.425	898.154		0.595593	70.2799	651.578	702.204	271.59	238.237		0.595593
PF3D7_1133600	conserved Plasmodium protein, unknown function		2126	0.180621		10	283	673	621	265	225	112	526		10	283	673	621	265	225	112	526		12	302	756	728	331	257	138	584		5.6444	101.599	1842.9	1695.2	865.005	447.789	1909.22	1366.89		5.6444	101.599	1842.9	1695.2	865.005	447.789		5.6444
PF3D7_1134700	DNA-directed RNA polymerase I subunit RPA2, putative (RPA2)		4552	0.250659		13	541	301	342	107	141	68	385		13	541	301	342	107	141	68	385		6	333	142	148	51	75	32	195		1.3181	52.2847	161.687	161.028	62.3902	61.0721	206.942	213.313		1.3181	52.2847	161.687	161.028	62.3902	61.0721		1.3181
PF3D7_1134900	conserved Plasmodium protein, unknown function		2048	0.197266		13	114	166	181	86	55	31	208		13	114	166	181	86	55	31	208		15	109	182	188	91	57	33	215		7.32422	38.0859	460.938	454.59	247.07	103.516	474.121	522.461		7.32422	38.0859	460.938	454.59	247.07	103.516		7.32422
PF3D7_1148800	Plasmodium exported protein (hyp11), unknown function		1117	0.236347		2	215	61	65	13	20	12	64		2	215	61	65	13	20	12	64		5	319	149	177	43	50	28	150		4.47628	204.118	692.032	785.139	213.966	166.517	737.69	668.756		4.47628	204.118	692.032	785.139	213.966	166.517		4.47628
PF3D7_1149600	DnaJ protein, putative		2143	0.268315		18	612	352	276	93	81	38	403		18	612	352	276	93	81	38	403		22	711	395	307	98	80	42	427		10.266	236.584	955.203	709.286	254.316	138.591	576.762	991.601		10.266	236.584	955.203	709.286	254.316	138.591		10.266
PF3D7_1149900	stevor		925	0.313514		6	25	77	49	11	0	17	134		6	25	77	49	11	0	17	134		16	108	257	269	70	24	57	330		17.2973	83.2432	1440	1440	420.541	96.2162	1812.97	1775.14		17.2973	83.2432	1440	1440	420.541	96.2162		17.2973
PF3D7_1150000	rifin (RIF)		1108	0.33935		11	45	51	29	29	5	2	54		11	45	51	29	29	5	2	54		17	89	129	95	70	27	9	133		15.343	57.7617	603.791	425.09	351.083	90.2527	239.17	597.473		15.343	57.7617	603.791	425.09	351.083	90.2527		15.343
PF3D7_1200800	serine/threonine protein kinase, FIKK family (FIKK12)		1701	0.255144		11	359	209	221	52	43	39	216		11	359	209	221	52	43	39	216		15	475	293	310	62	49	54	288		8.81834	199.295	893.004	902.41	202.822	106.996	934.156	842.446		8.81834	199.295	893.004	902.41	202.822	106.996		8.81834
PF3D7_1201200	Plasmodium exported protein (PHISTa-like), unknown function		664	0.260542		15	336	55	43	24	71	4	58		15	336	55	43	24	71	4	58		26	533	169	136	62	127	18	186		39.1566	572.289	1319.28	1015.06	519.578	709.337	798.193	1394.58		39.1566	572.289	1319.28	1015.06	519.578	709.337		39.1566
PF3D7_1201300	liver stage associated protein 1 (LSAP1)		320	0.25625		3	87	48	20	12	20	5	54		3	87	48	20	12	20	5	54		11	217	201	132	55	64	25	231		34.375	484.375	3256.25	2043.75	956.25	743.75	2300	3593.75		34.375	484.375	3256.25	2043.75	956.25	743.75		34.375
PF3D7_1208100	conserved Plasmodium protein, unknown function		13406	0.193645		105	3123	1760	1740	581	611	261	1208		105	3123	1760	1740	581	611	261	1208		43	1309	601	506	174	213	78	393		3.20752	69.6703	232.284	186.857	72.1319	58.8542	171.192	145.905		3.20752	69.6703	232.284	186.857	72.1319	58.8542		3.20752
PF3D7_1213400	conserved Plasmodium protein, unknown function		1730	0.276879		0	103	142	131	50	11	26	184		0	103	142	131	50	11	26	184		2	128	197	169	61	11	37	249		1.15607	53.1792	590.173	483.815	195.954	23.6994	629.48	716.185		1.15607	53.1792	590.173	483.815	195.954	23.6994		1.15607
PF3D7_1219700	raf kinase inhibitor (RKIP)		572	0.288462		11	46	57	60	32	35	8	90		11	46	57	60	32	35	8	90		21	109	174	173	86	76	27	243		36.7133	136.364	1576.92	1498.25	835.664	493.007	1389.86	2113.64		36.7133	136.364	1576.92	1498.25	835.664	493.007		36.7133
PF3D7_1223900	50S ribosomal protein L24, putative		683	0.285505		0	34	66	69	25	10	11	94		0	34	66	69	25	10	11	94		2	84	190	201	66	29	32	250		2.92826	87.8477	1442.17	1458.27	537.335	158.126	1379.21	1821.38		2.92826	87.8477	1442.17	1458.27	537.335	158.126		2.92826
PF3D7_1226000	conserved Plasmodium protein, unknown function		2725	0.216514		5	143	297	350	135	72	40	318		5	143	297	350	135	72	40	318		4	112	248	274	112	48	30	246		1.46789	29.3578	471.56	497.982	228.624	65.3211	324.037	449.174		1.46789	29.3578	471.56	497.982	228.624	65.3211		1.46789
PF3D7_1227800	histone S-adenosyl methyltransferase, putative		3278	0.254118		20	653	345	264	106	134	47	355		20	653	345	264	106	134	47	355		17	618	292	204	82	104	37	281		5.18609	134.533	461.562	308.115	139.109	117.755	332.215	426.785		5.18609	134.533	461.562	308.115	139.109	117.755		5.18609
PF3D7_1232900	nucleotidyltransferase, putative		1413	0.234253		3	185	287	272	94	60	43	244		3	185	287	272	94	60	43	244		5	231	375	381	124	73	61	324		3.53857	116.773	1375.8	1335.46	487.615	191.791	1270.35	1140.84		3.53857	116.773	1375.8	1335.46	487.615	191.791		3.53857
PF3D7_1233300	pentatricopeptide repeat protein, putative		4241	0.236265		22	330	644	758	263	124	90	541		22	330	644	758	263	124	90	541		13	182	398	429	162	62	48	309		3.06531	30.6531	486.442	500.825	212.214	54.2325	332.94	362.65		3.06531	30.6531	486.442	500.825	212.214	54.2325		3.06531
PF3D7_1239300	conserved Plasmodium protein, unknown function		617	0.225284		15	187	134	127	48	54	15	89		15	187	134	127	48	54	15	89		25	331	302	339	109	103	40	239		40.5186	382.496	2536.47	2721.23	982.172	619.125	1907.62	1928.69		40.5186	382.496	2536.47	2721.23	982.172	619.125		40.5186
PF3D7_1241800	DEAD/DEAH box ATP-dependent RNA helicase, putative		2636	0.244689		6	488	480	457	97	99	77	352		6	488	480	457	97	99	77	352		4	423	417	378	76	71	61	275		1.51745	114.568	819.803	710.167	160.47	99.7724	680.956	519.347		1.51745	114.568	819.803	710.167	160.47	99.7724		1.51745
PF3D7_1242600	protein geranylgeranyltransferase type II, alpha subunit, putative		1564	0.212916		11	301	245	194	79	42	21	180		11	301	245	194	79	42	21	180		15	401	342	268	101	47	31	242		9.59079	182.864	1133.63	848.465	359.335	111.893	583.12	769.821		9.59079	182.864	1133.63	848.465	359.335	111.893		9.59079
PF3D7_1249100	conserved Plasmodium protein, unknown function		1176	0.270408		1	226	190	153	31	44	28	194		1	226	190	153	31	44	28	194		4	328	322	304	75	81	53	325		3.40136	198.98	1419.22	1279.76	354.592	255.102	1325.68	1375		3.40136	198.98	1419.22	1279.76	354.592	255.102		3.40136
PF3D7_1249700	conserved Plasmodium protein, unknown function		2726	0.196992		12	97	290	196	43	70	51	274		12	97	290	196	43	70	51	274		10	71	244	128	29	47	41	209		3.66838	18.7087	464.05	232.575	59.4277	64.1966	442.406	381.511		3.66838	18.7087	464.05	232.575	59.4277	64.1966		3.66838
PF3D7_1253700	rifin (RIF)		1126	0.298401		0	11	61	30	8	13	5	59		0	11	61	30	8	13	5	59		1	41	149	99	27	44	17	145		0.888099	26.643	686.501	436.057	133.215	144.76	444.05	641.208		0.888099	26.643	686.501	436.057	133.215	144.76		0.888099
PF3D7_1254100	stevor		886	0.305869		0	51	99	61	18	4	10	108		0	51	99	61	18	4	10	108		3	118	238	219	78	41	29	251		3.386	95.9368	1392.78	1224.6	489.842	171.558	962.754	1409.71		3.386	95.9368	1392.78	1224.6	489.842	171.558		3.386
PF3D7_1254200	rifin (RIF)		1054	0.298861		0	14	32	15	13	0	3	37		0	14	32	15	13	0	3	37		4	71	140	103	76	22	22	131		3.79507	48.3871	688.805	483.871	401.328	77.7989	614.801	618.596		3.79507	48.3871	688.805	483.871	401.328	77.7989		3.79507
PF3D7_1300700	rifin (RIF)		1108	0.323105		0	19	41	23	19	9	5	56		0	19	41	23	19	9	5	56		2	53	109	84	56	37	18	138		1.80505	34.296	509.928	375.451	281.588	124.549	478.339	620.036		1.80505	34.296	509.928	375.451	281.588	124.549		1.80505
PF3D7_1302900	conserved Plasmodium protein, unknown function		2402	0.227727		1	188	170	205	82	36	25	179		1	188	170	205	82	36	25	179		2	186	189	218	89	34	27	185		0.832639	55.3705	407.993	449.625	206.078	52.4563	330.974	383.43		0.832639	55.3705	407.993	449.625	206.078	52.4563		0.832639
PF3D7_1305700	conserved Plasmodium protein, unknown function		590	0.308475		2	30	138	67	43	27	17	61		2	30	138	67	43	27	17	61		7	76	311	194	101	62	43	193		11.8644	93.2203	2732.2	1628.81	952.542	389.831	2144.07	1628.81		11.8644	93.2203	2732.2	1628.81	952.542	389.831		11.8644
PF3D7_1307100	U3 small nucleolar RNA-associated protein 6, putative		3035	0.207908		18	554	459	447	150	167	71	502		18	554	459	447	150	167	71	502		15	504	395	368	123	132	57	430		4.94234	118.616	674.465	600.329	225.371	161.12	552.554	705.107		4.94234	118.616	674.465	600.329	225.371	161.12		4.94234
PF3D7_1314100	conserved Plasmodium protein, unknown function		2258	0.208149		0	93	125	151	31	50	18	160		0	93	125	151	31	50	18	160		1	90	127	143	26	49	17	159		0.44287	28.7865	291.851	313.552	64.2161	80.6023	221.435	350.753		0.44287	28.7865	291.851	313.552	64.2161	80.6023		0.44287
PF3D7_1322100	variant-silencing SET protein (SETvs)		7642	0.230306		75	1362	1094	1173	392	264	138	1065		75	1362	1094	1173	392	264	138	1065		26	500	335	329	114	89	42	345		3.40225	46.7155	227.166	213.164	82.9626	43.1824	161.738	224.679		3.40225	46.7155	227.166	213.164	82.9626	43.1824		3.40225
PF3D7_1324000	conserved Plasmodium protein, unknown function		4379	0.211464		67	979	746	857	298	223	146	650		67	979	746	857	298	223	146	650		52	680	469	511	182	129	88	404		11.8749	110.756	555.15	577.757	231.103	109.157	591.231	459.009		11.8749	110.756	555.15	577.757	231.103	109.157		11.8749
PF3D7_1327700	regulator of nonsense transcripts 3B, putative (UPF3B)		815	0.228221		22	330	321	262	139	114	39	237		22	330	321	262	139	114	39	237		32	493	539	537	265	215	78	442		39.2638	431.902	3426.99	3262.58	1807.36	977.914	2815.95	2699.39		39.2638	431.902	3426.99	3262.58	1807.36	977.914		39.2638
PF3D7_1340200	conserved Plasmodium protein, unknown function		176	0.159091		0	12	35	24	2	8	5	11		0	12	35	24	2	8	5	11		2	64	168	148	27	37	24	119		11.3636	261.364	4948.86	4164.77	852.273	784.091	4011.36	3369.32		11.3636	261.364	4948.86	4164.77	852.273	784.091		11.3636
PF3D7_1342200	conserved Plasmodium membrane protein, unknown function		2918	0.179232		16	89	244	235	66	61	22	210		16	89	244	235	66	61	22	210		13	63	190	177	46	40	16	160		4.45511	15.4215	337.56	300.548	87.7313	51.0624	161.412	273.132		4.45511	15.4215	337.56	300.548	87.7313	51.0624		4.45511
PF3D7_1342800	phosphoenolpyruvate carboxykinase (PEPCK)		1751	0.299829		0	86	78	97	44	30	10	101		0	86	78	97	44	30	10	101		1	98	110	122	54	32	13	136		0.571102	39.9772	325.528	344.946	171.331	67.9612	218.732	386.636		0.571102	39.9772	325.528	344.946	171.331	67.9612		0.571102
PF3D7_1344800	aspartate carbamoyltransferase (ATCase)		1125	0.272889		8	493	430	341	215	189	63	492		8	493	430	341	215	189	63	492		14	662	629	588	317	276	101	699		12.4444	419.556	2897.78	2587.56	1566.22	909.333	2640.89	3091.56		12.4444	419.556	2897.78	2587.56	1566.22	909.333		12.4444
PF3D7_1352900	Plasmodium exported protein, unknown function		1746	0.237686		8	270	119	103	70	49	23	126		8	270	119	103	70	49	23	126		11	336	170	137	89	54	33	174		6.30011	137.457	504.582	388.889	283.505	114.548	556.128	495.991		6.30011	137.457	504.582	388.889	283.505	114.548		6.30011
PF3D7_1353700	reactive oxygen species modulator 1, putative (ROMO1)		506	0.286561		3	45	45	42	24	17	4	42		3	45	45	42	24	17	4	42		9	104	141	131	61	44	16	149		17.7866	148.221	1444.66	1282.61	669.96	322.134	930.83	1466.4		17.7866	148.221	1444.66	1282.61	669.96	322.134		17.7866
PF3D7_1358500	zinc finger protein, putative		1841	0.239544		6	83	136	135	65	26	10	142		6	83	136	135	65	26	10	142		7	82	147	122	63	25	11	133		3.80228	32.0478	413.905	328.083	190.114	50.516	175.991	359.587		3.80228	32.0478	413.905	328.083	190.114	50.516		3.80228
PF3D7_1359000	conserved Plasmodium protein, unknown function		9845	0.1871		44	2125	1166	1125	343	361	199	857		44	2125	1166	1125	343	361	199	857		14	792	366	319	100	125	61	264		1.42204	57.3895	192.687	160.488	56.4754	47.0289	182.326	133.469		1.42204	57.3895	192.687	160.488	56.4754	47.0289		1.42204
PF3D7_1365200	conserved Plasmodium protein, unknown function		155	0.296774		0	19	42	29	19	11	3	17		0	19	42	29	19	11	3	17		3	81	190	163	71	46	19	136		19.3548	374.194	6354.84	5206.45	2548.39	1103.23	3606.45	4367.74		19.3548	374.194	6354.84	5206.45	2548.39	1103.23		19.3548
PF3D7_1367400	conserved Plasmodium protein, unknown function		3140	0.213694		4	256	238	166	71	75	29	249		4	256	238	166	71	75	29	249		3	200	186	103	51	51	21	192		0.955414	45.5414	307.006	162.42	90.4459	60.1911	196.815	304.459		0.955414	45.5414	307.006	162.42	90.4459	60.1911		0.955414
PF3D7_1367600	ribosome biogenesis protein MRT4, putative		666	0.261261		1	175	98	101	28	27	14	86		1	175	98	101	28	27	14	86		6	318	252	288	75	63	38	236		9.00901	340.841	1960.96	2141.14	626.126	351.351	1678.68	1764.26		9.00901	340.841	1960.96	2141.14	626.126	351.351		9.00901
PF3D7_1369700	U2 small nuclear ribonucleoprotein A', putative		523	0.229446		13	235	139	88	63	29	13	61		13	235	139	88	63	29	13	61		23	404	313	263	135	66	35	195		43.9771	550.669	3101.34	2489.48	1434.03	468.451	1969.41	1856.6		43.9771	550.669	3101.34	2489.48	1434.03	468.451		43.9771
PF3D7_1372000	Plasmodium exported protein (PHISTa), unknown function		1252	0.248403		1	255	124	79	25	8	11	133		1	255	124	79	25	8	11	133		4	382	226	203	65	35	28	246		3.19489	218.051	935.304	802.716	289.137	103.834	658.147	977.636		3.19489	218.051	935.304	802.716	289.137	103.834		3.19489
PF3D7_1372400	acyl-CoA synthetase (ACS4)		2591	0.266306		3	70	138	130	80	38	15	157		3	70	138	130	80	38	15	157		2	49	94	84	58	22	10	115		0.771903	13.5083	188.344	160.556	124.662	31.648	113.856	221.15		0.771903	13.5083	188.344	160.556	124.662	31.648		0.771903
PF3D7_1372800	stevor		901	0.301887		0	6	65	36	20	0	9	53		0	6	65	36	20	0	9	53		1	49	180	174	81	11	26	170		1.10988	38.8457	1035.52	956.715	499.445	45.505	849.057	938.957		1.10988	38.8457	1035.52	956.715	499.445	45.505		1.10988
PF3D7_1400600	rifin (RIF)		1102	0.339383		0	7	35	21	5	2	3	36		0	7	35	21	5	2	3	36		4	46	151	146	40	41	23	129		3.62976	29.9456	710.526	656.08	202.359	137.931	614.338	582.577		3.62976	29.9456	710.526	656.08	202.359	137.931		3.62976
PF3D7_1401200	Plasmodium exported protein, unknown function		793	0.269861		0	414	265	269	94	83	36	267		0	414	265	269	94	83	36	267		3	613	474	551	193	160	73	477		3.7831	551.072	3097.1	3440.1	1353.09	747.793	2708.7	2993.69		3.7831	551.072	3097.1	3440.1	1353.09	747.793		3.7831
PF3D7_1401500	lysophospholipase, putative		1121	0.258698		4	261	151	57	27	35	11	89		4	261	151	57	27	35	11	89		8	398	260	164	67	68	27	190		7.13649	253.345	1202.5	724.353	332.739	224.799	709.188	843.889		7.13649	253.345	1202.5	724.353	332.739	224.799		7.13649
PF3D7_1404300	secreted ookinete adhesive protein, putative (SOAP)		608	0.360197		3	29	71	76	36	11	9	119		3	29	71	76	36	11	9	119		9	73	201	231	92	31	28	291		14.8026	87.1711	1713.82	1881.58	842.105	189.145	1355.26	2381.58		14.8026	87.1711	1713.82	1881.58	842.105	189.145		14.8026
PF3D7_1404400	mitochondrial ribosomal protein L16 precursor, putative		545	0.299083		0	120	94	84	32	15	15	90		0	120	94	84	32	15	15	90		2	225	246	253	84	41	40	242		3.66972	295.413	2339.45	2299.08	856.881	278.899	2159.63	2209.17		3.66972	295.413	2339.45	2299.08	856.881	278.899		3.66972
PF3D7_1410200	cytidine triphosphate synthetase		2576	0.266304		20	376	348	219	106	95	35	240		20	376	348	219	106	95	35	240		17	307	295	157	83	67	27	185		6.59938	85.0155	593.556	302.019	179.348	96.6615	308.618	357.531		6.59938	85.0155	593.556	302.019	179.348	96.6615		6.59938
PF3D7_1412600	deoxyhypusine synthase (DHS)		1490	0.256376		19	402	327	273	107	67	45	311		19	402	327	273	107	67	45	311		26	527	430	384	138	85	64	401		17.4497	252.349	1495.3	1275.84	514.765	211.409	1263.76	1339.6		17.4497	252.349	1495.3	1275.84	514.765	211.409		17.4497
PF3D7_1419900	YTH domain-containing protein, putative		1718	0.220023		14	247	246	263	140	124	33	258		14	247	246	263	140	124	33	258		19	302	344	364	185	154	45	345		11.0594	125.728	1037.83	1048.89	598.37	332.363	770.664	999.418		11.0594	125.728	1037.83	1048.89	598.37	332.363		11.0594
PF3D7_1422400	conserved Plasmodium protein, unknown function		4892	0.205233		15	706	603	508	198	174	89	548		15	706	603	508	198	174	89	548		8	470	358	235	110	94	48	313		1.63532	68.4791	379.191	237.939	125.102	71.341	288.635	318.479		1.63532	68.4791	379.191	237.939	125.102	71.341		1.63532
PF3D7_1429400	rRNA (adenosine-2'-O-)-methyltransferase, putative		8339	0.197865		47	1761	1067	1332	329	205	162	1012		47	1761	1067	1332	329	205	162	1012		14	648	324	377	95	67	49	324		1.67886	55.4023	201.343	223.888	63.3169	29.8597	172.922	193.309		1.67886	55.4023	201.343	223.888	63.3169	29.8597		1.67886
PF3D7_1443500	poly(A)-specific ribonuclease PARN, putative (PARN)		2588	0.217543		0	98	288	343	126	68	38	391		0	98	288	343	126	68	38	391		1	71	239	265	100	45	29	311		0.386399	19.7063	478.748	506.955	214.838	64.5286	329.598	598.145		0.386399	19.7063	478.748	506.955	214.838	64.5286		0.386399
PF3D7_1447400	conserved Plasmodium protein, unknown function		756	0.232804		12	628	254	162	65	45	38	386		12	628	254	162	65	45	38	386		22	887	468	406	151	99	77	605		29.1005	837.302	3207.67	2658.73	1109.79	485.45	2996.03	3981.48		29.1005	837.302	3207.67	2658.73	1109.79	485.45		29.1005
PF3D7_1454200	conserved Plasmodium protein, unknown function		4214	0.186047		25	582	389	374	112	104	60	337		25	582	389	374	112	104	60	337		16	365	207	164	54	47	28	161		3.79687	61.9364	254.627	192.691	71.1913	41.5282	195.539	190.081		3.79687	61.9364	254.627	192.691	71.1913	41.5282		3.79687
PF3D7_1454300	serine/threonine protein kinase KIN (KIN)		2297	0.203309		32	714	443	444	130	142	74	422		32	714	443	444	130	142	74	422		39	812	495	514	145	154	90	456		16.9787	252.068	1116.67	1107.97	350.892	248.585	1152.81	987.81		16.9787	252.068	1116.67	1107.97	350.892	248.585		16.9787
PF3D7_1456200	conserved Plasmodium protein, unknown function		2903	0.203927		8	82	279	240	71	44	27	237		8	82	279	240	71	44	27	237		6	58	231	184	50	27	19	182		2.06683	14.4678	412.332	313.813	95.763	34.4471	192.559	312.091		2.06683	14.4678	412.332	313.813	95.763	34.4471		2.06683
PF3D7_1457800	conserved Plasmodium protein, unknown function		1511	0.221707		43	569	618	518	148	136	66	387		43	569	618	518	148	136	66	387		62	790	838	705	199	168	94	484		41.0324	373.263	2873.59	2310.39	731.966	412.31	1829.91	1593.65		41.0324	373.263	2873.59	2310.39	731.966	412.31		41.0324
PF3D7_1459200	WD repeat-containing protein, putative		2867	0.212417		33	496	566	616	235	152	112	490		33	496	566	616	235	152	112	490		31	434	527	515	217	120	98	420		10.8127	108.127	952.564	889.431	420.649	155.215	1005.58	728.985		10.8127	108.127	952.564	889.431	420.649	155.215		10.8127
PF3D7_1461900	valine--tRNA ligase, putative		3272	0.261614		6	419	370	418	165	76	80	457		6	419	370	418	165	76	80	457		4	335	316	335	139	52	63	379		1.22249	73.044	500.611	507.029	236.247	58.9853	566.32	576.406		1.22249	73.044	500.611	507.029	236.247	58.9853		1.22249
PF3D7_1462400	conserved Plasmodium protein, unknown function		9968	0.208668		41	2078	1579	1509	432	340	230	1371		41	2078	1579	1509	432	340	230	1371		12	770	529	429	126	116	68	444		1.20385	55.0762	274.98	213.082	70.2247	43.138	200.642	221.609		1.20385	55.0762	274.98	213.082	70.2247	43.138		1.20385
PF3D7_1466700	large ribosomal subunit assembling protein, putative		534	0.28839		2	125	67	74	30	21	14	68		2	125	67	74	30	21	14	68		7	238	195	220	79	50	37	211		13.1086	318.352	1893.26	2041.2	822.097	348.315	2039.33	1966.29		13.1086	318.352	1893.26	2041.2	822.097	348.315		13.1086
PF3D7_1473900	conserved Plasmodium protein, unknown function		2558	0.220485		42	430	325	397	124	118	60	437		42	430	325	397	124	118	60	437		39	353	273	317	99	87	47	354		15.2463	98.5145	553.167	613.761	215.012	126.271	540.657	688.819		15.2463	98.5145	553.167	613.761	215.012	126.271		15.2463
PF3D7_1476100	early transcribed membrane protein 14.2 (ETRAMP14.2)		533	0.225141		2	272	84	82	47	23	11	65		2	272	84	82	47	23	11	65		8	467	226	250	108	56	33	206		15.0094	624.765	2197	2322.7	1125.7	390.244	1821.76	1923.08		15.0094	624.765	2197	2322.7	1125.7	390.244		15.0094
PF3D7_1477200	Plasmodium exported protein (hyp15), unknown function		697	0.259684		0	35	125	49	9	3	15	101		0	35	125	49	9	3	15	101		1	95	271	196	67	35	37	241		1.43472	97.561	2015.78	1393.11	535.151	186.514	1562.41	1721.66		1.43472	97.561	2015.78	1393.11	535.151	186.514		1.43472
PF3D7_0103600	ATP-dependent RNA helicase, putative		4602	0.204911		15	464	1644	2156	467	421	474	949		15	464	1644	2156	467	421	474	949		7	282	1292	1472	306	261	360	705		1.52108	43.6767	1454.8	1583.66	369.405	210.126	2300.96	762.277		1.52108	43.6767	1454.8	1583.66	369.405	210.126		1.52108
PF3D7_0103700	L-seryl-tRNA(Sec) kinase, putative (PSTK)		1602	0.205993		29	591	1029	1151	459	342	341	773		29	591	1029	1151	459	342	341	773		41	842	1454	1533	615	413	373	874		25.593	375.156	4702.87	4737.83	2132.96	955.056	6848.31	2714.73		25.593	375.156	4702.87	4737.83	2132.96	955.056		25.593
PF3D7_0108600	conserved Plasmodium protein, unknown function		915	0.268852		1543	8994	3342	3138	1228	2139	1698	1073		1543	8994	3342	3138	1228	2139	1698	1073		776	12768	11992	5664	2033	2566	2839	1510		848.087	9946.45	67907.1	30644.8	12344.3	10386.9	91256.8	8210.93		848.087	9946.45	67907.1	30644.8	12344.3	10386.9		848.087
PF3D7_0113000	glutamic acid-rich protein (GARP)		2020	0.283663		276	20243	13412	11168	3690	943	2855	733		276	20243	13412	11168	3690	943	2855	733		201	7554	11992	7719	2714	972	2839	854		99.505	2665.84	30759.9	18917.3	7464.36	1782.18	41336.6	2103.47		99.505	2665.84	30759.9	18917.3	7464.36	1782.18		99.505
PF3D7_0213900	conserved Plasmodium protein, unknown function		3500	0.227143		34	640	675	654	175	130	133	444		34	640	675	654	175	130	133	444		20	413	429	359	96	65	78	237		5.71429	84.2857	635.143	508	152.571	68.8571	655.714	337.143		5.71429	84.2857	635.143	508	152.571	68.8571		5.71429
PF3D7_0305200	conserved Plasmodium protein, unknown function		3419	0.207371		38	870	1158	1298	384	1022	295	708		38	870	1158	1298	384	1022	295	708		24	621	849	834	249	692	203	450		7.0196	129.57	1286.63	1207.66	404.797	749.634	1746.42	654.87		7.0196	129.57	1286.63	1207.66	404.797	749.634		7.0196
PF3D7_0400700	rifin (RIF)		1141	0.344435		0	9	45	35	12	8	9	25		0	9	45	35	12	8	9	25		2	38	120	116	40	34	24	81		1.75285	24.5399	545.136	503.944	195.443	110.429	618.755	353.199		1.75285	24.5399	545.136	503.944	195.443	110.429		1.75285
PF3D7_0407400	conserved Plasmodium protein, unknown function		308	0.227273		46	485	433	326	99	57	71	160		46	485	433	326	99	57	71	160		55	737	820	845	266	154	166	453		178.571	1707.79	13795.5	13584.4	4798.7	1853.9	15853.9	7318.18		178.571	1707.79	13795.5	13584.4	4798.7	1853.9		178.571
PF3D7_0409300	conserved Plasmodium protein, unknown function		3030	0.207921		24	559	306	367	133	90	76	225		24	559	306	367	133	90	76	225		20	512	255	286	109	62	60	172		6.60066	120.462	436.304	467.327	200	75.9076	582.508	282.508		6.60066	120.462	436.304	467.327	200	75.9076		6.60066
PF3D7_0418100	conserved Plasmodium protein, unknown function		3647	0.221004		15	498	404	528	153	141	115	418		15	498	404	528	153	141	115	418		7	301	216	245	81	74	65	220		1.91939	58.9526	307.102	332.602	123.389	75.4044	524.267	300.247		1.91939	58.9526	307.102	332.602	123.389	75.4044		1.91939
PF3D7_0507800	conserved Plasmodium protein, unknown function		4583	0.241108		39	1311	1139	1388	436	643	381	655		39	1311	1139	1388	436	643	381	655		24	980	824	913	291	419	295	407		5.23674	152.52	931.704	986.254	352.826	338.643	1893.3	441.85		5.23674	152.52	931.704	986.254	352.826	338.643		5.23674
PF3D7_0517300	serine/arginine-rich splicing factor 1 (SR1)		895	0.343017		23	981	254	243	140	88	56	198		23	981	254	243	140	88	56	198		35	1482	466	525	268	169	105	396		39.1061	1181.01	2698.32	2905.03	1663.69	699.441	3451.4	2202.23		39.1061	1181.01	2698.32	2905.03	1663.69	699.441		39.1061
PF3D7_0517700	eukaryotic translation initiation factor 3 subunit B, putative (EIF3B)		2150	0.285581		7	431	310	328	92	73	98	253		7	431	310	328	92	73	98	253		8	475	338	371	95	70	121	268		3.72093	157.674	814.884	854.419	245.581	120.93	1655.35	620.465		3.72093	157.674	814.884	854.419	245.581	120.93		3.72093
PF3D7_0530500	conserved Plasmodium membrane protein, unknown function		3025	0.206281		25	355	393	468	148	102	139	429		25	355	393	468	148	102	139	429		22	287	335	388	119	73	128	349		7.27273	67.7686	573.884	635.041	218.843	89.5868	1244.63	574.215		7.27273	67.7686	573.884	635.041	218.843	89.5868		7.27273
PF3D7_0619300	conserved Plasmodium protein, unknown function		10854	0.20269		87	614	1902	2520	776	410	716	1888		87	614	1902	2520	776	410	716	1888		33	223	652	739	233	142	244	657		3.04035	14.649	311.314	337.111	119.311	48.4614	661.231	301.179		3.04035	14.649	311.314	337.111	119.311	48.4614		3.04035
PF3D7_0622900	transcription factor with AP2 domain(s), putative (ApiAP2)		5969	0.20975		82	1479	855	917	395	679	247	748		82	1479	855	917	395	679	247	748		30	561	252	263	117	246	73	228		5.02597	67.0129	218.797	218.127	108.896	152.789	359.859	190.149		5.02597	67.0129	218.797	218.127	108.896	152.789		5.02597
PF3D7_0630100	conserved Plasmodium protein, unknown function		2033	0.208559		8	147	213	231	94	149	59	184		8	147	213	231	94	149	59	184		9	150	235	251	99	161	72	195		4.42696	52.6316	599.115	611.412	270.536	293.655	1041.81	477.619		4.42696	52.6316	599.115	611.412	270.536	293.655		4.42696
PF3D7_0706500	conserved Plasmodium protein, unknown function		5120	0.217188		87	2806	2069	2251	550	700	633	1124		87	2806	2069	2251	550	700	633	1124		75	2011	1629	1599	372	468	499	825		14.6484	280.078	1648.63	1546.09	403.711	338.672	2866.6	801.758		14.6484	280.078	1648.63	1546.09	403.711	338.672		14.6484
PF3D7_0708300	EKC/KEOPS complex subunit BUD32 (BUD32)		685	0.267153		10	159	88	58	24	25	19	40		10	159	88	58	24	25	19	40		19	290	235	171	60	60	48	143		27.7372	302.19	1778.1	1236.5	487.591	325.547	2061.31	1039.42		27.7372	302.19	1778.1	1236.5	487.591	325.547		27.7372
PF3D7_0708400	heat shock protein 90 (HSP90)		2236	0.306351		84	2739	1887	1539	743	505	546	445		84	2739	1887	1539	743	505	546	445		92	2529	2031	1780	918	597	682	482		41.1449	806.351	4706.62	3940.97	2280.86	989.267	8970.93	1072.9		41.1449	806.351	4706.62	3940.97	2280.86	989.267		41.1449
PF3D7_0710300	conserved Plasmodium membrane protein, unknown function		608	0.286184		11	315	431	352	160	120	81	166		11	315	431	352	160	120	81	166		21	502	726	728	281	198	152	369		34.5395	588.816	6187.5	5927.63	2569.08	1207.24	7353.62	3019.74		34.5395	588.816	6187.5	5927.63	2569.08	1207.24		34.5395
PF3D7_0810500	protein phosphatase PPM7, putative (PPM7)		903	0.287929		12	513	596	572	268	222	131	346		12	513	596	572	268	222	131	346		21	716	940	990	440	378	228	558		23.2558	565.891	5394.24	5427.46	2707.64	1550.39	7426.36	3075.3		23.2558	565.891	5394.24	5427.46	2707.64	1550.39		23.2558
PF3D7_0810700	conserved Plasmodium protein, unknown function		420	0.259524		8	437	343	171	69	56	61	155		8	437	343	171	69	56	61	155		18	658	686	547	196	150	149	436		42.8571	1116.67	8464.29	6447.62	2592.86	1323.81	10435.7	5166.67		42.8571	1116.67	8464.29	6447.62	2592.86	1323.81		42.8571
PF3D7_0813300	conserved Plasmodium protein, unknown function		946	0.30444		32	1433	1435	947	269	210	296	481		32	1433	1435	947	269	210	296	481		53	2167	2554	1817	567	388	522	808		56.0254	1633.19	13989.4	9509.51	3329.81	1520.08	16229.4	4249.47		56.0254	1633.19	13989.4	9509.51	3329.81	1520.08		56.0254
PF3D7_0822000	mitochondrial ribosomal protein L4 precursor, putative		1705	0.262757		12	346	347	376	127	63	101	320		12	346	347	376	127	63	101	320		17	452	460	523	167	79	138	412		9.97067	189.443	1398.24	1519.06	544.282	171.848	2380.65	1202.35		9.97067	189.443	1398.24	1519.06	544.282	171.848		9.97067
PF3D7_0824800	conserved Plasmodium membrane protein, unknown function		3830	0.188773		88	1146	941	986	312	285	257	530		88	1146	941	986	312	285	257	530		76	838	626	601	194	172	163	299		19.8433	156.136	846.997	777.023	281.462	166.58	1251.96	388.512		19.8433	156.136	846.997	777.023	281.462	166.58		19.8433
PF3D7_0828300	conserved Plasmodium protein, unknown function		1658	0.237033		24	521	1738	2213	893	621	552	1070		24	521	1738	2213	893	621	552	1070		33	679	2364	2424	1148	738	637	1249		19.9035	291.918	7387.82	7237.64	3846.8	1648.97	11300.4	3747.89		19.9035	291.918	7387.82	7237.64	3846.8	1648.97		19.9035
PF3D7_0830500	tryptophan/threonine-rich antigen (TryThrA)		2026	0.284798		61	1922	418	470	201	252	132	402		61	1922	418	470	201	252	132	402		73	1832	467	539	238	292	162	426		36.0316	644.62	1194.47	1317.37	653.011	534.057	2351.92	1046.4		36.0316	644.62	1194.47	1317.37	653.011	534.057		36.0316
PF3D7_0830600	Plasmodium exported protein (PHISTc), unknown function		1369	0.242513		35	834	386	276	80	79	95	106		35	834	386	276	80	79	95	106		43	1158	560	481	140	124	142	211		31.4098	603.36	2119.8	1739.96	568.298	336.012	3051.13	766.983		31.4098	603.36	2119.8	1739.96	568.298	336.012		31.4098
PF3D7_0901100	rifin (RIF)		1051	0.313987		2	6	23	10	6	2	4	4		2	6	23	10	6	2	4	4		9	46	111	84	48	41	27	54		8.56327	31.3987	548.049	395.814	254.044	144.624	756.422	255.947		8.56327	31.3987	548.049	395.814	254.044	144.624		8.56327
PF3D7_0902600	serine/threonine protein kinase, FIKK family (FIKK9.7)		1851	0.244192		45	545	292	254	89	88	64	239		45	545	292	254	89	88	64	239		54	609	320	289	93	87	78	253		29.1734	235.008	896.272	773.096	279.308	174.5	1239.87	680.173		29.1734	235.008	896.272	773.096	279.308	174.5		29.1734
PF3D7_0921100	conserved Plasmodium protein, unknown function		673	0.20951		51	580	525	388	110	93	127	190		51	580	525	388	110	93	127	190		59	852	835	800	199	161	228	418		87.6672	903.418	6429.42	5885.59	1643.39	887.073	9964.34	3090.64		87.6672	903.418	6429.42	5885.59	1643.39	887.073		87.6672
PF3D7_0921200	conserved Plasmodium membrane protein, unknown function		6903	0.196871		96	2235	2194	1629	331	329	439	933		96	2235	2194	1629	331	329	439	933		37	833	761	478	96	111	140	291		5.35999	86.0495	571.346	342.894	77.3577	59.6842	596.552	209.764		5.35999	86.0495	571.346	342.894	77.3577	59.6842		5.35999
PF3D7_0929000	transcription initiation factor TFIID subunit 7, putative (TAF7)		1192	0.232383		38	541	635	566	207	130	156	199		38	541	635	566	207	130	156	199		46	724	886	929	309	182	236	329		38.5906	433.725	3851.51	3859.06	1440.44	566.275	5823.83	1373.32		38.5906	433.725	3851.51	3859.06	1440.44	566.275		38.5906
PF3D7_0936800	Plasmodium exported protein (PHISTc), unknown function		1150	0.278261		120	2131	353	392	166	66	82	310		120	2131	353	392	166	66	82	310		152	2664	526	664	250	110	121	492		132.174	1651.3	2370.43	2859.13	1207.83	354.783	3094.78	2128.7		132.174	1651.3	2370.43	2859.13	1207.83	354.783		132.174
PF3D7_1005200	conserved Plasmodium protein, unknown function		183	0.251366		77	538	765	687	219	192	308	529		77	538	765	687	219	192	308	529		76	778	1341	1538	485	394	485	914		415.301	3032.79	37972.7	41606.6	14726.8	7978.14	77950.8	24852.5		415.301	3032.79	37972.7	41606.6	14726.8	7978.14		415.301
PF3D7_1012800	conserved Plasmodium protein, unknown function		2594	0.201234		229	1420	1033	997	517	341	275	349		229	1420	1033	997	517	341	275	349		314	1216	950	973	517	312	234	272		121.049	334.233	1897.84	1856.98	1107.56	445.644	2653.43	521.974		121.049	334.233	1897.84	1856.98	1107.56	445.644		121.049
PF3D7_1018600	conserved Plasmodium protein, unknown function		5714	0.227686		46	1356	1415	1626	480	390	332	1149		46	1356	1415	1626	480	390	332	1149		14	496	457	473	142	133	100	376		2.45012	61.9531	414.421	409.87	138.082	86.2793	514.876	327.441		2.45012	61.9531	414.421	409.87	138.082	86.2793		2.45012
PF3D7_1028000	methyltransferase, putative		1769	0.263426		97	2188	1014	953	206	143	355	788		97	2188	1014	953	206	143	355	788		200	3012	1420	1184	267	179	400	885		113.058	1213.68	4159.41	3313.74	838.892	374.788	6650.65	2488.98		113.058	1213.68	4159.41	3313.74	838.892	374.788		113.058
PF3D7_1028100	protoporphyrinogen oxidase (PPO)		1829	0.220886		17	449	301	232	79	66	63	210		17	449	301	232	79	66	63	210		20	502	331	254	85	63	76	218		10.9349	195.735	938.218	687.808	258.611	127.939	1222.53	593.22		10.9349	195.735	938.218	687.808	258.611	127.939		10.9349
PF3D7_1029300	conserved Plasmodium protein, unknown function		2207	0.231536		29	304	325	341	91	74	95	343		29	304	325	341	91	74	95	343		36	329	357	382	94	73	118	360		16.3117	106.479	838.242	857.272	236.973	122.791	1572.72	811.962		16.3117	106.479	838.242	857.272	236.973	122.791		16.3117
PF3D7_1037100	pyruvate kinase 2 (PyKII)		2237	0.221726		5	133	359	340	112	52	71	236		5	133	359	340	112	52	71	236		6	131	399	381	119	51	86	250		2.68216	42.0206	924.452	843.54	295.932	84.4882	1130.98	556.102		2.68216	42.0206	924.452	843.54	295.932	84.4882		2.68216
PF3D7_1037800	dynein intermediate chain, putative		2818	0.228176		349	2159	1655	1816	545	440	551	714		349	2159	1655	1816	545	440	551	714		401	2294	1598	1721	543	404	497	671		142.3	580.554	2938.25	3023.42	1070.62	531.228	5187.37	1184.88		142.3	580.554	2938.25	3023.42	1070.62	531.228		142.3
PF3D7_1102600	Plasmodium exported protein, unknown function (GEXP14)		814	0.235872		8	221	113	62	22	43	27	90		8	221	113	62	22	43	27	90		16	368	255	224	84	94	58	226		19.656	323.096	1624.08	1362.41	573.71	428.747	2095.82	1382.06		19.656	323.096	1624.08	1362.41	573.71	428.747		19.656
PF3D7_1106600	DEAD/DEAH box helicase, putative		3941	0.216189		16	352	553	646	251	145	128	426		16	352	553	646	251	145	128	426		8	202	321	348	151	76	76	226		2.02994	36.5389	422.228	437.199	212.89	71.5554	567.369	285.461		2.02994	36.5389	422.228	437.199	212.89	71.5554		2.02994
PF3D7_1124700	GrpE protein homolog, mitochondrial, putative (MGE1)		904	0.247788		13	343	467	413	185	196	85	189		13	343	467	413	185	196	85	189		22	508	778	768	334	330	161	379		24.3363	401.549	4460.18	4205.75	2053.1	1352.88	5238.94	2086.28		24.3363	401.549	4460.18	4205.75	2053.1	1352.88		24.3363
PF3D7_1125200	conserved Plasmodium protein, unknown function		713	0.239832		3	268	358	339	123	108	74	262		3	268	358	339	123	108	74	262		10	427	605	690	231	206	139	468		14.0252	427.77	4396.91	4791.02	1800.84	1070.13	5734.92	3266.48		14.0252	427.77	4396.91	4791.02	1800.84	1070.13		14.0252
PF3D7_1133500	conserved Plasmodium protein, unknown function		1177	0.191164		32	256	577	482	149	117	127	397		32	256	577	482	149	117	127	397		39	386	785	809	231	168	197	598		33.1351	234.494	3456.24	3402.72	1090.91	529.312	4923.53	2528.46		33.1351	234.494	3456.24	3402.72	1090.91	529.312		33.1351
PF3D7_1134600	zinc finger protein, putative		5168	0.219814		44	497	1076	1316	446	244	318	877		44	497	1076	1316	446	244	318	877		14	175	328	372	130	80	96	271		2.70898	24.1873	328.947	356.424	139.899	57.469	546.44	261.029		2.70898	24.1873	328.947	356.424	139.899	57.469		2.70898
PF3D7_1139300	transcription factor with AP2 domain(s) (ApiAP2)		7959	0.224149		65	3338	1182	1430	265	281	251	772		65	3338	1182	1430	265	281	251	772		21	1443	373	406	74	94	74	238		2.63852	129.288	242.87	252.544	51.7653	43.8497	273.527	148.888		2.63852	129.288	242.87	252.544	51.7653	43.8497		2.63852
PF3D7_1143900	carbohydrate kinase, putative		1173	0.256607		584	3787	3800	4108	1695	1909	1524	1533		584	3787	3800	4108	1695	1909	1524	1533		776	6008	5450	4326	1805	2209	1725	1571		661.552	3651.32	24074.2	18257.5	8549.02	6975.28	43253.2	6663.26		661.552	3651.32	24074.2	18257.5	8549.02	6975.28		661.552
PF3D7_1149100.1	Plasmodium exported protein, unknown function		1351	0.295337		32	1214	2155	1554	530	492	364	349		32	1214	2155	1554	530	492	364	349		40	1486	2025	2148	690	634	531	538		29.6077	784.604	7766.84	7871.21	2837.9	1738.71	11560.3	1981.5		29.6077	784.604	7766.84	7871.21	2837.9	1738.71		29.6077
PF3D7_1215100	conserved Plasmodium protein, unknown function		2860	0.209091		32	503	774	793	177	178	173	556		32	503	774	793	177	178	173	556		30	451	727	729	148	141	152	485		10.4895	112.587	1317.13	1261.89	287.762	182.867	1563.29	843.706		10.4895	112.587	1317.13	1261.89	287.762	182.867		10.4895
PF3D7_1215300	10 kDa chaperonin (CPN10)		309	0.320388		5	65	209	152	31	24	58	82		5	65	209	152	31	24	58	82		13	178	499	510	101	75	139	303		42.0712	411.003	8368.93	8171.52	1818.77	899.676	13233	4880.26		42.0712	411.003	8368.93	8171.52	1818.77	899.676		42.0712
PF3D7_1224400	conserved Plasmodium protein, unknown function		1786	0.207167		41	598	415	463	147	100	83	234		41	598	415	463	147	100	83	234		59	854	541	632	197	124	117	313		33.0347	340.985	1569.99	1751.96	613.102	257.559	1927.21	872.34		33.0347	340.985	1569.99	1751.96	613.102	257.559		33.0347
PF3D7_1230900	serine/threonine protein kinase RIO1, putative (RIO1)		2813	0.236758		32	652	357	428	133	100	82	300		32	652	357	428	133	100	82	300		30	608	303	355	109	72	65	232		10.6648	154.284	558.123	624.956	215.428	94.9165	679.701	410.594		10.6648	154.284	558.123	624.956	215.428	94.9165		10.6648
PF3D7_1237300	conserved Plasmodium protein, unknown function		921	0.19544		26	354	460	318	114	156	92	164		26	354	460	318	114	156	92	164		44	714	814	772	292	323	195	365		47.7742	552.66	4579.8	4149.84	1762.21	1299.67	6228.01	1971.77		47.7742	552.66	4579.8	4149.84	1762.21	1299.67		47.7742
PF3D7_1302800	40S ribosomal protein S7, putative		583	0.259005		45	1304	641	651	130	111	115	174		45	1304	641	651	130	111	115	174		52	1785	962	1136	231	187	204	388		89.1938	2183.53	8550.6	9646.66	2202.4	1188.68	10291.6	3312.18		89.1938	2183.53	8550.6	9646.66	2202.4	1188.68		89.1938
PF3D7_1307000	exosome complex component RRP40, putative (RRP40)		735	0.258503		17	563	453	436	222	206	163	159		17	563	453	436	222	206	163	159		26	830	746	799	376	344	280	337		35.3741	805.442	5259.86	5382.31	2842.18	1734.69	11205.4	2281.63		35.3741	805.442	5259.86	5382.31	2842.18	1734.69		35.3741
PF3D7_1307400	conserved Plasmodium protein, unknown function		1162	0.230637		7	129	315	292	113	46	89	304		7	129	315	292	113	46	89	304		12	207	477	511	185	84	134	481		10.327	127.367	2127.37	2177.28	884.682	268.503	3392.43	2060.24		10.327	127.367	2127.37	2177.28	884.682	268.503		10.327
PF3D7_1334300	MSP7-like protein (MSRP5)		1379	0.261784		13	164	724	663	204	114	202	406		13	164	724	663	204	114	202	406		20	249	951	1078	306	164	285	606		14.5033	129.079	3573.6	3870.2	1232.78	440.899	6079.04	2186.37		14.5033	129.079	3573.6	3870.2	1232.78	440.899		14.5033
PF3D7_1336800	nuclear movement protein, putative (NUDC)		1160	0.240517		8	504	613	569	140	100	131	366		8	504	613	569	140	100	131	366		13	686	839	933	220	151	202	572		11.2069	421.552	3748.28	3981.9	1054.31	482.759	5122.41	2453.45		11.2069	421.552	3748.28	3981.9	1054.31	482.759		11.2069
PF3D7_1344900	conserved Plasmodium protein, unknown function		4466	0.208464		31	1031	482	596	107	100	127	371		31	1031	482	596	107	100	127	371		19	753	267	302	50	44	75	184		4.25437	120.242	309.897	334.975	62.2481	36.498	493.954	205.105		4.25437	120.242	309.897	334.975	62.2481	36.498		4.25437
PF3D7_1354300	large subunit rRNA methyltransferase, putative		3058	0.245585		69	985	582	539	151	124	135	430		69	985	582	539	151	124	135	430		64	927	540	447	124	93	124	350		20.9287	216.154	914.977	723.676	225.311	112.819	1192.94	569.653		20.9287	216.154	914.977	723.676	225.311	112.819		20.9287
PF3D7_1354600	60S ribosomal protein L7-2, putative		756	0.202381		35	800	798	623	167	148	210	289		35	800	798	623	167	148	210	289		48	1186	1269	1059	304	255	343	512		63.4921	1119.05	8698.41	6935.19	2234.13	1250	13345.2	3370.37		63.4921	1119.05	8698.41	6935.19	2234.13	1250		63.4921
PF3D7_1357700	U3 small nucleolar RNA-associated protein 21, putative (UTP21)		3653	0.213249		46	1363	858	832	150	136	205	394		46	1363	858	832	150	136	205	394		33	1027	556	482	79	71	127	201		9.03367	200.657	788.667	653.436	120.175	71.9956	1022.72	273.748		9.03367	200.657	788.667	653.436	120.175	71.9956		9.03367
PF3D7_1357900	pyrroline-5-carboxylate reductase		783	0.306513		12	677	616	386	129	90	137	282		12	677	616	386	129	90	137	282		20	953	996	739	238	173	234	496		25.5428	868.455	6591.32	4673.05	1689.66	818.646	8790.55	3151.98		25.5428	868.455	6591.32	4673.05	1689.66	818.646		25.5428
PF3D7_1366300	conserved Plasmodium protein, unknown function		12407	0.214153		107	3656	2689	2852	960	867	697	1599		107	3656	2689	2852	960	867	697	1599		44	1563	987	851	298	316	235	535		3.54639	89.8686	412.187	339.566	133.473	94.3822	557.105	214.556		3.54639	89.8686	412.187	339.566	133.473	94.3822		3.54639
PF3D7_1405900	RNA-binding protein, putative		3328	0.210637		59	1246	920	972	186	303	374	911		59	1246	920	972	186	303	374	911		57	1144	832	945	162	271	307	863		17.1274	245.192	1295.37	1405.95	270.433	301.683	2713.34	1290.26		17.1274	245.192	1295.37	1405.95	270.433	301.683		17.1274
PF3D7_1408200	transcription factor with AP2 domain(s) (AP2-G2)		5108	0.225137		72	3156	2241	2116	428	328	479	881		72	3156	2241	2116	428	328	479	881		58	2297	1687	1437	282	207	367	610		11.3547	320.673	1711.24	1392.72	306.774	150.157	2113.35	594.166		11.3547	320.673	1711.24	1392.72	306.774	150.157		11.3547
PF3D7_1414600	RNA guanylyltransferase (Pgt1)		1562	0.252241		75	732	434	408	200	229	104	340		75	732	434	408	200	229	104	340		128	1171	570	569	263	267	141	435		81.9462	534.571	1891.17	1803.46	935.98	633.163	2655.57	1386.04		81.9462	534.571	1891.17	1803.46	935.98	633.163		81.9462
PF3D7_1414700	ubiquitin carboxyl-terminal hydrolase, putative		4154	0.199085		89	2277	1297	1073	368	598	293	694		89	2277	1297	1073	368	598	293	694		80	1726	975	664	237	396	202	438		19.2585	296.341	1216.18	791.526	317.044	353.154	1430.43	524.795		19.2585	296.341	1216.18	791.526	317.044	353.154		19.2585
PF3D7_1414900	ATP-dependent protease, putative		3578	0.210453		25	418	490	589	100	102	134	367		25	418	490	589	100	102	134	367		16	250	276	295	44	45	79	181		4.47177	50.0279	399.944	408.329	68.474	46.6741	649.525	251.817		4.47177	50.0279	399.944	408.329	68.474	46.6741		4.47177
PF3D7_1418900	DEAD/DEAH box ATP-dependent RNA helicase, putative		2629	0.222898		33	501	461	477	182	93	104	291		33	501	461	477	182	93	104	291		31	448	396	393	154	65	91	225		11.7916	121.719	780.525	740.205	325.599	91.6698	1018.26	426.017		11.7916	121.719	780.525	740.205	325.599	91.6698		11.7916
PF3D7_1421600	conserved Plasmodium protein, unknown function		2051	0.202828		45	1166	822	847	277	220	191	358		45	1166	822	847	277	220	191	358		52	1210	954	1007	345	249	236	371		25.3535	420.77	2410.53	2431.01	934.666	450.024	3384.69	900.049		25.3535	420.77	2410.53	2431.01	934.666	450.024		25.3535
PF3D7_1423700	conserved Plasmodium protein, unknown function		4676	0.229042		44	2121	1473	1726	374	389	337	788		44	2121	1473	1726	374	389	337	788		30	1522	1096	1119	242	242	246	538		6.41574	232.036	1214.5	1184.77	287.639	191.831	1547.48	572.498		6.41574	232.036	1214.5	1184.77	287.639	191.831		6.41574
PF3D7_1425900	conserved Plasmodium protein, unknown function		1103	0.234814		60	1715	414	366	180	149	118	240		60	1715	414	366	180	149	118	240		83	2781	769	870	408	302	240	481		75.2493	1797.82	3612.87	3904.81	2055.3	1014.51	6399.82	2170.44		75.2493	1797.82	3612.87	3904.81	2055.3	1014.51		75.2493
PF3D7_1432600	conserved Plasmodium protein, unknown function		3587	0.195428		16	264	420	516	166	143	99	354		16	264	420	516	166	143	99	354		8	143	223	240	89	75	53	173		2.23028	28.436	322.275	331.475	137.998	77.5021	434.625	240.033		2.23028	28.436	322.275	331.475	137.998	77.5021		2.23028
PF3D7_1434300	Hsp70/Hsp90 organizing protein (HOP)		1694	0.272137		29	487	563	575	267	284	150	274		29	487	563	575	267	284	150	274		42	645	759	766	368	337	196	366		24.7934	271.547	2321.72	2239.08	1207.2	737.308	3403.19	1074.97		24.7934	271.547	2321.72	2239.08	1207.2	737.308		24.7934
PF3D7_1448200	conserved Plasmodium protein, unknown function		3607	0.226227		56	718	1074	1178	359	331	345	666		56	718	1074	1178	359	331	345	666		43	488	737	744	225	208	252	415		11.9213	96.4791	1058.77	1021.35	346.548	213.751	2054.89	572.498		11.9213	96.4791	1058.77	1021.35	346.548	213.751		11.9213
PF3D7_1456300	conserved Plasmodium protein, unknown function		1247	0.185245		6	90	201	198	42	42	52	151		6	90	201	198	42	42	52	151		11	151	337	364	94	77	86	271		8.82117	86.6079	1400.96	1445.07	419.407	229.35	2028.87	1081.8		8.82117	86.6079	1400.96	1445.07	419.407	229.35		8.82117
PF3D7_1457700	large ribosomal subunit nuclear export factor, putative		4436	0.19477		20	841	548	558	104	134	115	403		20	841	548	558	104	134	115	403		11	584	316	268	47	69	65	208		2.47971	94.0036	369.252	299.143	59.0622	57.7096	431.019	233.318		2.47971	94.0036	369.252	299.143	59.0622	57.7096		2.47971
PF3D7_1469300	small subunit rRNA processing KH domain protein, putative		788	0.227157		1	136	95	73	32	55	31	70		1	136	95	73	32	55	31	70		6	225	230	247	96	113	65	191		7.61421	204.315	1512.69	1552.03	677.665	531.726	2426.4	1206.85		7.61421	204.315	1512.69	1552.03	677.665	531.726		7.61421
PF3D7_1470100	conserved Plasmodium protein, unknown function		7363	0.198153		82	955	1141	1377	504	310	327	905		82	955	1141	1377	504	310	327	905		30	360	350	395	149	105	98	280		4.07443	34.9043	246.367	265.653	112.454	52.8317	391.552	189.325		4.07443	34.9043	246.367	265.653	112.454	52.8317		4.07443
PF3D7_1474100	mitochondrial ribosomal protein L20 precursor, putative		364	0.293956		0	9	64	42	26	14	23	36		0	9	64	42	26	14	23	36		6	53	243	213	86	50	70	186		16.4835	104.396	3461.54	2898.35	1313.19	510.989	5656.59	2543.96		16.4835	104.396	3461.54	2898.35	1313.19	510.989		16.4835
PF3D7_0213800	conserved Plasmodium protein, unknown function		2009	0.207566		18	301	227	276	72	26	63	498		18	301	227	276	72	26	63	498		22	321	256	306	74	23	77	548		10.9507	113.987	660.528	754.107	205.077	42.8074	1127.43	1357.39		10.9507	113.987	660.528	754.107	205.077	42.8074		10.9507
PF3D7_0222500	rifin (RIF)		949	0.317176		0	7	16	11	3	5	2	40		0	7	16	11	3	5	2	40		4	48	87	90	30	60	18	140		4.21496	36.8809	475.237	469.968	175.975	234.984	558.483	734.457		4.21496	36.8809	475.237	469.968	175.975	234.984		4.21496
PF3D7_0632100	rifin (RIF)		970	0.302062		0	5	10	2	4	2	0	22		0	5	10	2	4	2	0	22		2	39	66	58	35	34	10	101		2.06186	28.866	352.577	296.907	201.031	129.897	304.124	518.557		2.06186	28.866	352.577	296.907	201.031	129.897		2.06186
PF3D7_0708200	conserved Plasmodium protein, unknown function		2863	0.216207		34	213	241	211	87	58	38	401		34	213	241	211	87	58	38	401		33	169	189	144	67	37	29	319		11.5264	42.2634	342.298	249.039	130.283	48.2012	297.939	554.663		11.5264	42.2634	342.298	249.039	130.283	48.2012		11.5264
PF3D7_0727600	conserved Plasmodium protein, unknown function		3087	0.195983		14	106	184	215	94	36	25	396		14	106	184	215	94	36	25	396		11	78	135	150	72	17	18	317		3.56333	18.1406	226.757	240.687	129.576	20.4082	171.688	511.176		3.56333	18.1406	226.757	240.687	129.576	20.4082		3.56333
PF3D7_0732400	rifin (RIF)		1147	0.314734		2	19	50	45	10	8	5	107		2	19	50	45	10	8	5	107		4	52	127	140	35	33	16	212		3.48736	33.1299	574.542	605.057	170.009	107.236	410.636	919.791		3.48736	33.1299	574.542	605.057	170.009	107.236		3.48736
PF3D7_0825800	conserved Plasmodium protein, unknown function		1340	0.250746		5	66	139	104	51	23	85	1469		5	66	139	104	51	23	85	1469		9	124	247	240	103	56	127	1417		6.71642	66.4179	955.224	887.313	427.612	155.224	2788.06	5261.19		6.71642	66.4179	955.224	887.313	427.612	155.224		6.71642
PF3D7_0906400	dynein light intermediate chain 2, cytosolic		2513	0.20772		15	149	221	231	88	49	35	429		15	149	221	231	88	49	35	429		12	118	170	174	67	30	27	348		4.77517	33.8241	350.577	343.016	148.428	44.5682	316.355	689.216		4.77517	33.8241	350.577	343.016	148.428	44.5682		4.77517
PF3D7_0930900	NifU-like protein, putative (IscU2)		577	0.227036		1	43	52	62	23	11	6	111		1	43	52	62	23	11	6	111		5	101	163	179	59	32	22	275		8.66551	124.783	1464.47	1537.26	568.458	206.239	1123.05	2372.62		8.66551	124.783	1464.47	1537.26	568.458	206.239		8.66551
PF3D7_1040900	rifin (RIF)		934	0.335118		2	4	19	10	6	2	0	54		2	4	19	10	6	2	0	54		9	31	97	76	47	41	13	177		9.63597	24.6253	538.544	403.64	280.514	162.741	410.064	943.255		9.63597	24.6253	538.544	403.64	280.514	162.741		9.63597
PF3D7_1101600	exported protein family 3 (EPF3)		691	0.24602		2	4	0	0	0	0	1	3		2	4	0	0	0	0	1	3		7	46	44	50	17	15	13	96		10.1302	47.7569	329.957	358.9	137.482	81.042	554.269	691.751		10.1302	47.7569	329.957	358.9	137.482	81.042		10.1302
PF3D7_1102900	Plasmodium exported protein (hyp11), unknown function		646	0.241486		8	96	60	48	21	20	8	115		8	96	60	48	21	20	8	115		18	188	176	149	57	49	27	287		27.8638	207.43	1411.76	1142.41	490.712	281.734	1230.65	2210.53		27.8638	207.43	1411.76	1142.41	490.712	281.734		27.8638
PF3D7_1103500	CPW-WPC family protein		1739	0.293272		9	97	301	308	134	55	85	673		9	97	301	308	134	55	85	673		12	115	393	446	175	63	118	799		6.90052	47.1535	1171.36	1269.7	559.517	134.56	1995.97	2286.37		6.90052	47.1535	1171.36	1269.7	559.517	134.56		6.90052
PF3D7_1109100	conserved Plasmodium protein, unknown function		4402	0.194457		22	404	560	691	115	90	253	1631		22	404	560	691	115	90	253	1631		13	240	326	382	58	38	157	1377		2.9532	39.0731	383.916	429.805	73.3757	32.0309	1049.07	1556.34		2.9532	39.0731	383.916	429.805	73.3757	32.0309		2.9532
PF3D7_1127900	conserved Plasmodium protein, unknown function		1227	0.248574		14	173	202	154	106	182	27	315		14	173	202	154	106	182	27	315		23	275	338	306	172	267	51	503		18.7449	160.554	1427.87	1234.72	779.136	806.031	1222.49	2039.93		18.7449	160.554	1427.87	1234.72	779.136	806.031		18.7449
PF3D7_1137700	calcium-binding protein, putative		2207	0.196647		3	78	184	172	80	48	42	282		3	78	184	172	80	48	42	282		4	75	204	177	86	46	46	304		1.81242	24.4676	478.931	397.372	216.584	77.4807	613.049	685.546		1.81242	24.4676	478.931	397.372	216.584	77.4807		1.81242
PF3D7_1137900	conserved Plasmodium protein, unknown function		2287	0.205947		5	65	154	162	31	30	37	252		5	65	154	162	31	30	37	252		6	57	163	154	27	29	40	267		2.62352	17.9274	369.48	333.625	65.5881	47.2234	514.648	581.111		2.62352	17.9274	369.48	333.625	65.5881	47.2234		2.62352
PF3D7_1144400	conserved Plasmodium protein, unknown function		4394	0.215521		10	210	383	422	148	75	66	679		10	210	383	422	148	75	66	679		4	110	200	194	77	29	31	428		0.910332	17.9791	236.004	218.707	97.4056	24.579	207.556	484.752		0.910332	17.9791	236.004	218.707	97.4056	24.579		0.910332
PF3D7_1201400	Plasmodium exported protein, unknown function		3388	0.247639		8	286	499	582	158	78	119	875		8	286	499	582	158	78	119	875		6	221	442	485	133	55	109	840		1.77096	46.6352	676.21	708.678	218.123	60.2125	946.281	1233.77		1.77096	46.6352	676.21	708.678	218.123	60.2125		1.77096
PF3D7_1201500	XPA binding protein 1, putative		1493	0.239786		17	243	200	152	73	128	42	300		17	243	200	152	73	128	42	300		25	296	283	205	92	158	61	393		16.7448	141.326	982.585	679.839	342.934	392.498	1202.28	1310.11		16.7448	141.326	982.585	679.839	342.934	392.498		16.7448
PF3D7_1239400	conserved Plasmodium protein, unknown function		539	0.22449		3	30	55	61	34	12	8	144		3	30	55	61	34	12	8	144		9	77	168	175	89	34	27	329		16.6976	102.041	1615.96	1608.53	918.367	233.766	1474.95	3037.11		16.6976	102.041	1615.96	1608.53	918.367	233.766		16.6976
PF3D7_1356000	conserved Plasmodium protein, unknown function		4196	0.20591		18	199	483	490	262	189	100	884		18	199	483	490	262	189	100	884		10	103	271	229	161	101	55	618		2.38322	17.6358	334.843	270.257	213.298	89.3708	385.605	732.841		2.38322	17.6358	334.843	270.257	213.298	89.3708		2.38322
PF3D7_1361600	iron-sulfur assembly protein, putative		413	0.234867		5	4	19	16	12	22	8	45		5	4	19	16	12	22	8	45		14	35	123	125	57	69	32	210		33.8983	60.5327	1544.79	1498.79	767.554	619.855	2280.87	2530.27		33.8983	60.5327	1544.79	1498.79	767.554	619.855		33.8983
PF3D7_1362900	conserved Plasmodium protein, unknown function		4909	0.209615		6	125	496	529	245	201	138	1469		6	125	496	529	245	201	138	1469		2	50	280	249	146	113	83	1217		0.407415	7.33347	295.58	251.171	165.41	85.3534	497.454	1233.45		0.407415	7.33347	295.58	251.171	165.41	85.3534		0.407415
PF3D7_1404200	conserved Plasmodium protein, unknown function		334	0.281437		1	63	53	54	14	16	15	151		1	63	53	54	14	16	15	151		6	175	213	250	61	52	42	420		17.9641	374.251	3305.39	3706.59	1014.97	577.844	3700.6	6257.49		17.9641	374.251	3305.39	3706.59	1014.97	577.844		17.9641
PF3D7_1454900	conserved Plasmodium protein, unknown function		464	0.321121		1	17	44	35	24	12	67	760		1	17	44	35	24	12	67	760		6	49	138	119	64	36	126	1082		12.931	75.431	1543.1	1271.55	767.241	288.793	7987.07	11603.4		12.931	75.431	1543.1	1271.55	767.241	288.793		12.931
PF3D7_1456400	conserved Plasmodium protein, unknown function		3046	0.212081		10	121	276	238	72	57	66	477		10	121	276	238	72	57	66	477		8	94	226	182	53	37	51	400		2.6264	21.9961	384.439	295.798	96.8483	45.3053	492.449	653.644		2.6264	21.9961	384.439	295.798	96.8483	45.3053		2.6264
PF3D7_1469500	conserved Plasmodium protein, unknown function		2063	0.195347		11	87	119	131	43	32	34	255		11	87	119	131	43	32	34	255		13	84	115	119	43	32	36	274		6.3015	29.0839	288.9	285.991	115.851	57.683	513.33	661.173		6.3015	29.0839	288.9	285.991	115.851	57.683		6.3015
PF3D7_1471700	conserved Plasmodium protein, unknown function		1724	0.24536		5	74	170	173	74	38	41	678		5	74	170	173	74	38	41	678		7	87	244	247	93	43	57	816		4.06032	36.5429	733.759	709.397	299.884	92.8074	972.738	2354.99		4.06032	36.5429	733.759	709.397	299.884	92.8074		4.06032
PF3D7_1477100	Plasmodium exported protein (hyp6), unknown function		583	0.222985		0	25	13	19	2	4	1	33		0	25	13	19	2	4	1	33		1	62	69	76	17	17	3	128		1.71527	77.187	614.065	646.655	162.95	108.062	152.659	1092.62		1.71527	77.187	614.065	646.655	162.95	108.062		1.71527
PF3D7_1478800	Plasmodium exported protein, unknown function		595	0.230252		0	44	31	12	12	26	3	33		0	44	31	12	12	26	3	33		4	103	107	50	42	62	15	131		6.72269	124.37	932.773	416.807	393.277	386.555	742.857	1095.8		6.72269	124.37	932.773	416.807	393.277	386.555		6.72269
PF3D7_0200500	rifin (RIF)		1111	0.342034		13	22	60	39	29	15	0	75		13	22	60	39	29	15	0	75		20	59	146	125	72	47	3	164		18.0018	38.7039	681.368	557.156	360.036	157.516	80.108	734.473		18.0018	38.7039	681.368	557.156	360.036	157.516		18.0018
PF3D7_0204500	aspartate transaminase (AspAT)		1217	0.250616		6	182	202	181	85	40	11	116		6	182	202	181	85	40	11	116		10	285	338	343	145	73	27	226		8.21693	167.625	1439.61	1396.06	662.284	222.679	653.246	924.404		8.21693	167.625	1439.61	1396.06	662.284	222.679		8.21693
PF3D7_0300700	rifin (RIF)		1105	0.353846		2	25	42	33	11	3	2	70		2	25	42	33	11	3	2	70		8	107	176	201	66	43	18	213		7.23982	69.6833	825.339	901.357	332.127	144.796	479.638	959.276		7.23982	69.6833	825.339	901.357	332.127	144.796		7.23982
PF3D7_0317900	conserved Plasmodium protein, unknown function		2068	0.234043		12	94	143	172	59	19	16	167		12	94	143	172	59	19	16	167		14	92	151	178	57	10	16	166		6.76983	31.9149	378.627	426.499	153.288	18.3752	227.756	399.42		6.76983	31.9149	378.627	426.499	153.288	18.3752		6.76983
PF3D7_0521500	ribosomal large subunit pseudouridylate synthase, putative		1462	0.226402		10	108	180	215	49	36	19	202		10	108	180	215	49	36	19	202		14	140	257	302	58	41	27	267		9.57592	68.3995	911.081	1023.26	220.93	103.967	543.776	909.029		9.57592	68.3995	911.081	1023.26	220.93	103.967		9.57592
PF3D7_0522300	S-adenosylmethionine-dependent methyltransferase, putative		815	0.334969		25	976	611	575	192	157	50	422		25	976	611	575	192	157	50	422		37	1437	965	998	356	265	96	651		45.3988	1257.67	6134.97	6062.58	2426.99	1204.91	3465.03	3974.23		45.3988	1257.67	6134.97	6062.58	2426.99	1204.91		45.3988
PF3D7_0532500	Plasmodium exported protein, unknown function		364	0.217033		0	81	57	45	19	6	2	38		0	81	57	45	19	6	2	38		1	206	226	218	70	32	16	191		2.74725	403.846	3217.03	2967.03	1068.68	326.923	1293.96	2612.64		2.74725	403.846	3217.03	2967.03	1068.68	326.923		2.74725
PF3D7_0532600	Plasmodium exported protein, unknown function		484	0.235537		0	130	110	75	31	21	1	122		0	130	110	75	31	21	1	122		3	242	270	228	82	51	6	296		6.19835	357.438	2890.5	2332.64	942.149	390.496	365.702	3043.39		6.19835	357.438	2890.5	2332.64	942.149	390.496		6.19835
PF3D7_0630500	ribosome biogenesis protein YTM1, putative (YTM1)		1496	0.212567		1	119	82	97	47	42	5	120		1	119	82	97	47	42	5	120		3	155	118	125	56	48	6	163		2.00535	74.1979	409.091	413.77	208.556	118.984	118.316	542.112		2.00535	74.1979	409.091	413.77	208.556	118.984		2.00535
PF3D7_0631900	stevor		910	0.318681		1	13	41	25	9	10	0	44		1	13	41	25	9	10	0	44		6	69	173	162	56	81	9	147		6.59341	54.9451	985.714	881.319	342.857	329.67	291.209	804.396		6.59341	54.9451	985.714	881.319	342.857	329.67		6.59341
PF3D7_0705200	conserved Plasmodium protein, unknown function		4598	0.178773		13	165	357	416	130	137	38	399		13	165	357	416	130	137	38	399		6	78	182	186	64	72	16	206		1.30492	12.1792	205.307	200.304	77.425	58.0687	102.436	222.923		1.30492	12.1792	205.307	200.304	77.425	58.0687		1.30492
PF3D7_0816600	chaperone protein ClpB1 (ClpB1)		3212	0.276463		9	150	496	544	206	123	48	371		9	150	496	544	206	123	48	371		7	121	437	453	188	91	38	297		2.17933	27.0859	705.168	698.319	325.342	105.23	348.07	460.149		2.17933	27.0859	705.168	698.319	325.342	105.23		2.17933
PF3D7_0905800	conserved Plasmodium protein, unknown function		3591	0.211083		13	490	488	623	164	152	62	404		13	490	488	623	164	152	62	404		6	295	275	323	87	79	29	209		1.67084	58.758	396.825	445.558	134.781	81.5929	237.538	289.613		1.67084	58.758	396.825	445.558	134.781	81.5929		1.67084
PF3D7_0906500	arginase		1235	0.273684		5	393	220	206	101	87	13	167		5	393	220	206	101	87	13	167		10	563	357	371	162	134	31	295		8.09717	325.506	1497.98	1487.45	728.745	402.429	738.462	1188.66		8.09717	325.506	1497.98	1487.45	728.745	402.429		8.09717
PF3D7_0912800	tRNA (adenine(58)-N(1))-methyltransferase non-catalytic subunit TRM6, putative (GCD10)		1850	0.210811		8	308	220	232	58	80	20	183		8	308	220	232	58	80	20	183		9	335	246	256	54	78	21	194		4.86486	129.189	689.189	685.405	162.162	156.216	334.054	522.162		4.86486	129.189	689.189	685.405	162.162	156.216		4.86486
PF3D7_0913100	conserved Plasmodium protein, unknown function		2318	0.201898		4	130	151	169	65	46	4	173		4	130	151	169	65	46	4	173		5	126	159	168	61	45	3	176		2.15703	38.8266	355.479	358.93	146.247	72.0449	38.3952	377.912		2.15703	38.8266	355.479	358.93	146.247	72.0449		2.15703
PF3D7_0916200	conserved Plasmodium protein, unknown function		3433	0.211768		34	257	692	785	297	160	83	582		34	257	692	785	297	160	83	582		20	135	436	449	182	86	43	330		5.82581	28.2552	658.316	647.539	294.786	92.9216	368.482	478.299		5.82581	28.2552	658.316	647.539	294.786	92.9216		5.82581
PF3D7_1000200	rifin (RIF)		1114	0.343806		2	55	74	52	35	12	2	49		2	55	74	52	35	12	2	49		6	102	167	154	82	42	11	127		5.386	65.5296	777.379	684.919	409.336	140.036	290.844	567.325		5.386	65.5296	777.379	684.919	409.336	140.036		5.386
PF3D7_1015600	heat shock protein 60 (HSP60)		1741	0.315336		17	106	321	301	109	81	28	210		17	106	321	301	109	81	28	210		23	134	420	436	141	103	39	278		13.2108	55.1407	1250.43	1240.09	450.316	219.414	659.391	794.945		13.2108	55.1407	1250.43	1240.09	450.316	219.414		13.2108
PF3D7_1018000	tRNA pseudouridine synthase, putative		1682	0.226516		5	127	208	196	131	86	20	194		5	127	208	196	131	86	20	194		8	162	290	276	170	109	29	260		4.75624	68.9655	893.579	812.723	561.831	240.19	507.134	769.322		4.75624	68.9655	893.579	812.723	561.831	240.19		4.75624
PF3D7_1040400	rifin (RIF)		1045	0.358852		0	26	107	75	29	12	5	130		0	26	107	75	29	12	5	130		1	111	316	342	135	89	28	321		0.956938	76.555	1567.46	1621.05	717.703	315.789	788.517	1529.19		0.956938	76.555	1567.46	1621.05	717.703	315.789		0.956938
PF3D7_1118200	heat shock protein 90, putative		2792	0.262178		23	377	586	594	231	174	62	439		23	377	586	594	231	174	62	439		19	309	542	501	212	138	48	358		6.80516	79.1547	1006.09	888.61	421.92	183.381	505.731	638.252		6.80516	79.1547	1006.09	888.61	421.92	183.381		6.80516
PF3D7_1123400	translation elongation factor EF-1, subunit alpha, putative		1666	0.305522		33	728	847	923	330	164	72	659		33	728	847	923	330	164	72	659		49	1157	1120	1144	450	205	101	755		29.4118	495.198	3483.79	3399.76	1500.6	456.182	1783.31	2255.1		29.4118	495.198	3483.79	3399.76	1500.6	456.182		29.4118
PF3D7_1149700	Plasmodium exported protein (PHISTa), unknown function		257	0.229572		0	9	18	15	6	5	0	14		0	9	18	15	6	5	0	14		4	52	120	122	44	30	9	129		15.5642	147.86	2420.23	2350.19	953.307	435.798	1031.13	2498.05		15.5642	147.86	2420.23	2350.19	953.307	435.798		15.5642
PF3D7_1149800	rifin (RIF)		943	0.304348		2	6	34	18	14	9	0	40		2	6	34	18	14	9	0	40		8	43	148	125	80	78	12	136		8.48356	32.8738	813.362	656.416	471.898	306.469	374.337	717.922		8.48356	32.8738	813.362	656.416	471.898	306.469		8.48356
PF3D7_1207400	conserved Plasmodium protein, unknown function		1186	0.268971		4	35	223	196	72	56	14	255		4	35	223	196	72	56	14	255		9	77	358	359	128	92	32	402		7.58853	46.3744	1564.08	1499.16	600.337	287.521	794.266	1686.34		7.58853	46.3744	1564.08	1499.16	600.337	287.521		7.58853
PF3D7_1210300	conserved Plasmodium protein, unknown function		629	0.217806		1	76	98	97	32	45	7	95		1	76	98	97	32	45	7	95		6	159	251	284	85	87	25	253		9.53895	181.24	2068.36	2235.29	751.987	513.514	1170.11	2001.59		9.53895	181.24	2068.36	2235.29	751.987	513.514		9.53895
PF3D7_1213800	proline--tRNA ligase (PRS)		2240	0.264732		11	275	155	173	74	53	16	168		11	275	155	173	74	53	16	168		12	290	165	179	78	53	15	168		5.35714	92.4107	381.696	395.982	193.75	87.9464	197.321	373.214		5.35714	92.4107	381.696	395.982	193.75	87.9464		5.35714
PF3D7_1221600	protein TSSC1, putative		1376	0.22311		5	36	152	140	58	41	12	154		5	36	152	140	58	41	12	154		10	79	261	287	113	77	29	278		7.26744	41.4244	983.285	1032.7	456.395	207.849	619.913	1005.81		7.26744	41.4244	983.285	1032.7	456.395	207.849		7.26744
PF3D7_1225100	isoleucine--tRNA ligase, putative		5087	0.201297		29	422	918	1015	325	178	99	718		29	422	918	1015	325	178	99	718		18	254	604	632	201	97	54	456		3.53843	35.7775	615.294	615.097	219.579	70.7686	312.365	446.039		3.53843	35.7775	615.294	615.097	219.579	70.7686		3.53843
PF3D7_1238100	calcyclin binding protein, putative		686	0.284257		8	55	113	117	34	24	11	89		8	55	113	117	34	24	11	89		18	127	277	320	89	57	33	241		26.2391	132.653	2093.29	2310.5	721.574	309.038	1415.45	1749.27		26.2391	132.653	2093.29	2310.5	721.574	309.038		26.2391
PF3D7_1244200	RNA polymerase II transcription factor B subunit 2, putative (TFB2)		2837	0.235108		3	294	339	397	92	88	23	303		3	294	339	397	92	88	23	303		2	229	286	319	69	61	17	233		0.70497	57.8075	522.383	556.926	135.354	79.6616	176.243	408.883		0.70497	57.8075	522.383	556.926	135.354	79.6616		0.70497
PF3D7_1245800	epsin, putative		1293	0.276102		23	434	311	301	110	166	25	270		23	434	311	301	110	166	25	270		31	621	473	524	182	237	48	415		23.9753	342.614	1895.59	2006.96	782.676	679.041	1092.03	1597.06		23.9753	342.614	1895.59	2006.96	782.676	679.041		23.9753
PF3D7_1254300	stevor		907	0.303197		2	26	84	42	22	6	2	125		2	26	84	42	22	6	2	125		7	112	266	245	107	63	17	314		7.71775	88.2029	1520.4	1337.38	656.009	257.993	551.268	1723.26		7.71775	88.2029	1520.4	1337.38	656.009	257.993		7.71775
PF3D7_1254600	stevor		907	0.30871		2	43	119	91	22	10	5	104		2	43	119	91	22	10	5	104		7	161	334	373	108	81	29	278		7.71775	126.792	1908.49	2036.38	661.521	330.761	940.463	1525.91		7.71775	126.792	1908.49	2036.38	661.521	330.761		7.71775
PF3D7_1329900	conserved Plasmodium protein, unknown function		2123	0.203015		12	123	301	289	73	72	25	212		12	123	301	289	73	72	25	212		14	120	333	323	77	69	27	223		6.59444	40.5087	813	753.65	201.602	120.584	374.47	522.845		6.59444	40.5087	813	753.65	201.602	120.584		6.59444
PF3D7_1340600	RNA lariat debranching enzyme, putative (DBR1)		1727	0.268674		14	251	219	180	93	50	12	178		14	251	219	180	93	50	12	178		19	314	305	258	123	58	16	241		11.0017	129.705	915.46	740.012	396.063	124.493	272.727	694.847		11.0017	129.705	915.46	740.012	396.063	124.493		11.0017
PF3D7_1430400	autophagy protein 5, putative (ATG5)		2591	0.228869		37	194	439	536	162	63	32	544		37	194	439	536	162	63	32	544		36	156	375	438	136	41	23	470		13.8942	43.2266	750.289	837.129	291.779	58.6646	261.289	902.74		13.8942	43.2266	750.289	837.129	291.779	58.6646		13.8942
PF3D7_1442500	protein prenyltransferase alpha subunit, putative		2167	0.227042		1	137	189	226	71	48	21	152		1	137	189	226	71	48	21	152		2	134	211	243	73	46	22	144		0.922935	44.3009	504.845	555.145	187.356	78.9109	299.031	330.872		0.922935	44.3009	504.845	555.145	187.356	78.9109		0.922935
PF3D7_1443200	conserved Plasmodium protein, unknown function		1789	0.212409		1	49	103	118	29	27	8	116		1	49	103	118	29	27	8	116		3	59	151	152	43	30	10	158		1.67691	24.0358	437.675	420.906	133.594	62.6048	164.897	439.911		1.67691	24.0358	437.675	420.906	133.594	62.6048		1.67691
PF3D7_1457300	conserved Plasmodium protein, unknown function		1919	0.226681		11	387	286	274	131	72	28	230		11	387	286	274	131	72	28	230		14	436	309	302	149	70	30	241		7.29547	162.064	834.81	779.573	431.475	135.487	460.135	625.326		7.29547	162.064	834.81	779.573	431.475	135.487		7.29547
PF3D7_1465300	tRNA 3'-trailer sequence RNase, putative		2571	0.23415		30	500	317	352	118	71	31	233		30	500	317	352	118	71	31	233		26	445	265	275	92	47	23	178		10.1128	123.687	534.422	529.755	199.144	68.0669	263.322	344.613		10.1128	123.687	534.422	529.755	199.144	68.0669		10.1128
PF3D7_1473500	conserved Plasmodium protein, unknown function		2027	0.219043		3	131	143	154	55	45	10	157		3	131	143	154	55	45	10	157		4	130	151	149	53	43	10	157		1.97336	45.8806	386.285	364.085	145.535	78.9344	145.535	385.792		1.97336	45.8806	386.285	364.085	145.535	78.9344		1.97336
PF3D7_1479100	Plasmodium exported protein, unknown function		631	0.183835		3	8	50	50	9	4	2	32		3	8	50	50	9	4	2	32		9	31	154	154	30	21	9	122		14.2631	36.4501	1264.66	1209.19	264.659	123.613	419.968	961.965		14.2631	36.4501	1264.66	1209.19	264.659	123.613		14.2631
PF3D7_0112200	multidrug resistance-associated protein 1 (MRP1)		5468	0.223299		30	826	2778	3150	1801	535	131	499		30	826	2778	3150	1801	535	131	499		8	306	1030	1001	549	190	40	145		1.46306	40.0512	976.042	906.364	557.791	128.749	215.252	132.041		1.46306	40.0512	976.042	906.364	557.791	128.749		1.46306
PF3D7_0212300	peptide chain release factor subunit 1, putative		1281	0.30523		40	683	466	451	209	118	29	136		40	683	466	451	209	118	29	136		48	916	675	764	312	169	53	249		37.4707	509.758	2730.68	2953.16	1353.63	488.681	1217.02	967.213		37.4707	509.758	2730.68	2953.16	1353.63	488.681		37.4707
PF3D7_0305500	conserved Plasmodium protein, unknown function		11801	0.205745		164	4812	3341	4092	2120	2460	312	1107		164	4812	3341	4092	2120	2460	312	1107		95	2299	1242	1357	631	1121	94	359		8.05017	138.887	545.378	569.274	297.093	351.835	234.302	151.428		8.05017	138.887	545.378	569.274	297.093	351.835		8.05017
PF3D7_0307100	40S ribosomal protein S12, putative		424	0.306604		42	730	674	584	256	122	13	67		42	730	674	584	256	122	13	67		52	999	1169	1307	584	267	38	267		122.642	1681.6	14285.4	15261.8	7653.3	2332.55	2636.79	3134.43		122.642	1681.6	14285.4	15261.8	7653.3	2332.55		122.642
PF3D7_0312500	transporter, putative		1739	0.240943		11	496	575	517	319	155	36	233		11	496	575	517	319	155	36	233		14	661	779	703	432	192	49	309		8.0506	271.42	2321.45	2001.73	1380.1	409.431	829.212	884.416		8.0506	271.42	2321.45	2001.73	1380.1	409.431		8.0506
PF3D7_0312800	60S ribosomal protein L26, putative		378	0.291005		169	1793	1163	1230	648	563	97	325		169	1793	1163	1230	648	563	97	325		145	2242	2235	2187	1133	909	204	677		383.598	4230.16	30637.6	28642.9	16653.4	8907.41	15873	8912.7		383.598	4230.16	30637.6	28642.9	16653.4	8907.41		383.598
PF3D7_0322900	40S ribosomal protein S3A, putative		787	0.298602		71	1503	1041	1085	556	342	81	175		71	1503	1041	1085	556	342	81	175		87	2056	1453	1662	800	530	150	362		110.546	1862.77	9566.71	10454.9	5648.03	2494.28	5606.1	2288.44		110.546	1862.77	9566.71	10454.9	5648.03	2494.28		110.546
PF3D7_0512700	orotate phosphoribosyltransferase (OPRT)		845	0.228402		6	205	245	215	66	42	13	95		6	205	245	215	66	42	13	95		13	344	445	481	152	90	33	233		15.3846	291.124	2728.99	2818.93	1000	395.266	1149.11	1372.78		15.3846	291.124	2728.99	2818.93	1000	395.266		15.3846
PF3D7_0625400	conserved Plasmodium protein, unknown function		1238	0.219709		9	500	168	142	108	106	14	77		9	500	168	142	108	106	14	77		15	668	288	289	175	158	31	171		12.1163	385.299	1205.98	1155.9	785.945	473.344	736.672	687.399		12.1163	385.299	1205.98	1155.9	785.945	473.344		12.1163
PF3D7_0629500	amino acid transporter, putative		1819	0.251237		8	823	722	646	369	324	71	174		8	823	722	646	369	324	71	174		10	961	835	766	462	389	86	179		5.49753	376.581	2378.78	2085.21	1411.21	792.194	1390.87	489.83		5.49753	376.581	2378.78	2085.21	1411.21	792.194		5.49753
PF3D7_0704000	conserved Plasmodium membrane protein, unknown function		9806	0.19845		61	1318	1722	2041	933	473	177	1063		61	1318	1722	2041	933	473	177	1063		20	477	584	597	289	163	54	344		2.03957	34.6726	308.587	301.448	163.777	61.5949	162.044	174.587		2.03957	34.6726	308.587	301.448	163.777	61.5949		2.03957
PF3D7_0706300	conserved Plasmodium protein, unknown function		355	0.216901		279	3438	2281	2349	774	737	80	147		279	3438	2281	2349	774	737	80	147		200	3511	3034	3198	1305	1031	181	419		563.38	7050.7	44284.5	44597.2	20422.5	10757.7	14997.2	5873.24		563.38	7050.7	44284.5	44597.2	20422.5	10757.7		563.38
PF3D7_0719700	40S ribosomal protein S10, putative		411	0.318735		171	2090	982	1032	495	302	94	191		171	2090	982	1032	495	302	94	191		152	2451	1772	1972	982	576	199	499		369.83	4250.61	22340.6	23754.3	13274.9	5192.21	14240.9	6041.36		369.83	4250.61	22340.6	23754.3	13274.9	5192.21		369.83
PF3D7_0802000	glutamate dehydrogenase, putative (GDH3)		4193	0.277367		28	2155	3420	3516	1539	895	240	580		28	2155	3420	3516	1539	895	240	580		17	1610	2552	2697	1166	606	148	329		4.05438	273.79	3153.59	3184.35	1544.96	535.416	1038.16	390.413		4.05438	273.79	3153.59	3184.35	1544.96	535.416		4.05438
PF3D7_0824500	conserved Plasmodium protein, unknown function		1120	0.2375		10	170	446	354	174	132	11	151		10	170	446	354	174	132	11	151		16	263	649	603	260	186	27	270		14.2857	167.857	3002.68	2666.07	1290.18	615.179	709.821	1200		14.2857	167.857	3002.68	2666.07	1290.18	615.179		14.2857
PF3D7_1001000	Plasmodium exported protein (hyp12), unknown function (PfJ13)		694	0.221902		2	239	245	155	48	13	4	74		2	239	245	155	48	13	4	74		8	392	448	393	126	53	19	199		11.5274	403.458	3345.82	2804.03	1008.65	283.862	805.476	1427.95		11.5274	403.458	3345.82	2804.03	1008.65	283.862		11.5274
PF3D7_1003500	40S ribosomal protein S20e, putative		355	0.307042		22	333	217	163	88	100	14	40		22	333	217	163	88	100	14	40		33	529	512	536	244	233	41	197		92.9577	1064.79	7473.24	7476.06	3819.72	2430.99	3397.18	2763.38		92.9577	1064.79	7473.24	7476.06	3819.72	2430.99		92.9577
PF3D7_1015900	enolase (ENO)		1339	0.330844		35	1143	1012	873	526	401	48	157		35	1143	1012	873	526	401	48	157		44	1386	1270	1268	686	545	79	281		32.8603	737.864	4914.86	4688.57	2846.9	1507.84	1735.62	1044.81		32.8603	737.864	4914.86	4688.57	2846.9	1507.84		32.8603
PF3D7_1016400	serine/threonine protein kinase, FIKK family (FIKK10.1)		1827	0.252874		20	1517	1304	916	529	154	45	197		20	1517	1304	916	529	154	45	197		25	1491	1296	1081	684	167	53	210		13.6836	581.828	3675.97	2929.39	2079.91	338.807	853.311	571.976		13.6836	581.828	3675.97	2929.39	2079.91	338.807		13.6836
PF3D7_1016500	Plasmodium exported protein (PHISTc), unknown function		2302	0.230669		9	797	629	630	162	125	24	323		9	797	629	630	162	125	24	323		11	924	688	742	178	135	25	343		4.77845	286.273	1548.65	1596	429.626	217.202	319.722	741.529		4.77845	286.273	1548.65	1596	429.626	217.202		4.77845
PF3D7_1033400	haloacid dehalogenase-like hydrolase (HAD1)		866	0.274827		13	167	203	179	65	68	11	79		13	167	203	179	65	68	11	79		23	287	382	431	148	132	31	208		26.5589	236.721	2286.37	2464.2	950.346	564.665	1053.12	1195.15		26.5589	236.721	2286.37	2464.2	950.346	564.665		26.5589
PF3D7_1103900	conserved Plasmodium protein, unknown function		185	0.248649		4	88	60	57	33	22	1	10		4	88	60	57	33	22	1	10		13	222	231	257	106	69	14	115		70.2703	859.459	6470.27	6881.08	3183.78	1383.78	2227.03	3097.3		70.2703	859.459	6470.27	6881.08	3183.78	1383.78		70.2703
PF3D7_1110200	pre-mRNA-processing factor 6, putative (PRPF6)		3988	0.27984		29	1125	745	826	366	266	49	445		29	1125	745	826	366	266	49	445		18	809	465	475	234	160	22	239		4.51354	144.684	604.313	589.769	325.978	148.696	162.487	298.395		4.51354	144.684	604.313	589.769	325.978	148.696		4.51354
PF3D7_1116700	dipeptidyl aminopeptidase 1 (DPAP1)		2102	0.291151		33	2326	1428	947	737	435	39	191		33	2326	1428	947	737	435	39	191		41	2171	1504	1129	905	544	44	205		19.5052	736.441	3707.42	2659.37	2392.01	958.611	616.08	485.252		19.5052	736.441	3707.42	2659.37	2392.01	958.611		19.5052
PF3D7_1123500	conserved Plasmodium protein, unknown function		4010	0.240648		63	2307	1226	1367	708	348	73	451		63	2307	1226	1367	708	348	73	451		49	1781	916	887	539	217	37	249		12.2195	316.708	1183.79	1095.26	746.883	200.499	271.571	308.978		12.2195	316.708	1183.79	1095.26	746.883	200.499		12.2195
PF3D7_1143800	conserved Plasmodium protein, unknown function		2699	0.26973		14	713	523	472	244	320	44	222		14	713	523	472	244	320	44	222		11	678	483	391	228	287	33	167		4.07558	179.326	927.381	717.303	469.433	393.85	359.763	307.892		4.07558	179.326	927.381	717.303	469.433	393.85		4.07558
PF3D7_1317900	small ribosomal subunit nuclear export protein, putative		2924	0.20896		37	878	688	674	210	139	58	339		37	878	688	674	210	139	58	339		36	822	631	584	193	107	46	263		12.3119	200.41	1118.33	989.056	366.963	135.773	462.722	447.674		12.3119	200.41	1118.33	989.056	366.963	135.773		12.3119
PF3D7_1332800	translation initiation factor 6, putative		743	0.306864		6	248	202	162	97	47	14	37		6	248	202	162	97	47	14	37		14	405	379	405	202	102	36	147		18.8425	388.964	2643.34	2698.52	1511.44	508.748	1425.3	985.195		18.8425	388.964	2643.34	2698.52	1511.44	508.748		18.8425
PF3D7_1332900	isoleucine--tRNA ligase, putative		3818	0.248036		54	871	604	653	291	169	54	333		54	871	604	653	291	169	54	333		41	627	360	358	177	90	25	157		10.7386	117.077	488.738	464.379	257.727	87.4804	192.771	204.819		10.7386	117.077	488.738	464.379	257.727	87.4804		10.7386
PF3D7_1346300	DNA/RNA-binding protein Alba 2 (ALBA2)		633	0.317536		131	2334	1197	1078	437	354	93	266		131	2334	1197	1078	437	354	93	266		128	3018	1690	1796	798	544	169	510		202.212	3399.68	13834.1	14047.4	7004.74	3183.25	7853.08	4009.48		202.212	3399.68	13834.1	14047.4	7004.74	3183.25		202.212
PF3D7_1347200	nucleoside transporter 1 (NT1)		1268	0.276025		54	2529	3055	1835	1284	549	200	139		54	2529	3055	1835	1284	549	200	139		62	3214	3032	2632	1484	719	281	254		48.8959	1806.78	12389.6	10276	6502.37	2100.16	6518.14	996.845		48.8959	1806.78	12389.6	10276	6502.37	2100.16		48.8959
PF3D7_1408000	plasmepsin II		1361	0.287289		9	717	588	390	327	209	30	50		9	717	588	390	327	209	30	50		15	956	798	657	471	315	55	130		11.0213	501.102	3038.21	2390.15	1922.85	857.458	1188.83	475.386		11.0213	501.102	3038.21	2390.15	1922.85	857.458		11.0213
PF3D7_1408100	plasmepsin III (HAP)		1355	0.279705		23	1673	974	622	575	159	48	82		23	1673	974	622	575	159	48	82		31	2060	1214	1022	756	225	80	178		22.8782	1084.13	4642.8	3734.32	3099.63	615.498	1736.53	653.875		22.8782	1084.13	4642.8	3734.32	3099.63	615.498		22.8782
PF3D7_1414100	conserved Plasmodium protein, unknown function		2231	0.233528		14	566	608	589	255	223	38	390		14	566	608	589	255	223	38	390		16	644	673	696	306	251	40	407		7.17167	206.186	1563.42	1544.6	761.99	416.853	527.566	907.665		7.17167	206.186	1563.42	1544.6	761.99	416.853		7.17167
PF3D7_1441200	60S ribosomal protein L1, putative		652	0.280675		13	731	307	281	179	98	26	151		13	731	307	281	179	98	26	151		23	984	549	609	306	167	58	338		35.2761	1076.69	4363.5	4624.23	2607.36	949.387	2616.56	2579.75		35.2761	1076.69	4363.5	4624.23	2607.36	949.387		35.2761
PF3D7_1451100	elongation factor 2 (eEF2)		2498	0.334267		18	749	375	310	248	126	16	73		18	749	375	310	248	126	16	73		14	728	320	246	232	95	10	29		5.60448	207.766	664.131	487.59	516.013	140.913	118.094	58.0464		5.60448	207.766	664.131	487.59	516.013	140.913		5.60448
PF3D7_1454400	aminopeptidase P (APP)		2333	0.25075		45	2126	2408	1634	918	417	105	281		45	2126	2408	1634	918	417	105	281		51	2065	2238	1915	1116	520	129	303		21.8603	630.947	4970.42	4063.87	2657.52	825.547	1626.66	646.378		21.8603	630.947	4970.42	4063.87	2657.52	825.547		21.8603
PF3D7_0214400	conserved Plasmodium protein, unknown function		1857	0.242326		35	573	463	491	120	110	249	557		35	573	463	491	120	110	249	557		43	665	518	578	128	120	296	620		23.1556	255.25	1445.34	1541.2	383.414	239.634	4688.21	1661.28		23.1556	255.25	1445.34	1541.2	383.414	239.634		23.1556
PF3D7_0309700	SECIS-binding protein 2, putative (SBP2)		1826	0.208653		53	918	756	778	264	244	291	464		53	918	756	778	264	244	291	464		63	1017	888	925	329	281	345	505		34.5016	397.043	2520.26	2508.21	1001.1	570.099	5557.5	1376.23		34.5016	397.043	2520.26	2508.21	1001.1	570.099		34.5016
PF3D7_0314700	zinc finger protein, putative		3545	0.284908		20	117	249	241	99	88	228	276		20	117	249	241	99	88	228	276		11	45	109	114	43	36	144	131		3.10296	9.30889	159.379	159.379	67.4189	37.7997	1194.92	183.921		3.10296	9.30889	159.379	159.379	67.4189	37.7997		3.10296
PF3D7_0406500	conserved Plasmodium protein, unknown function		9634	0.229603		253	3367	3980	5122	2595	1668	1812	3805		253	3367	3980	5122	2595	1668	1812	3805		232	1487	1563	1756	810	652	749	2127		24.0814	110.027	840.668	902.429	467.096	250.675	2286.69	1098.51		24.0814	110.027	840.668	902.429	467.096	250.675		24.0814
PF3D7_0422300	alpha tubulin 2		1350	0.383704		15	490	248	253	130	116	245	510		15	490	248	253	130	116	245	510		24	652	390	445	208	167	336	721		17.7778	344.444	1497.04	1631.85	856.296	458.519	7320.74	2657.78		17.7778	344.444	1497.04	1631.85	856.296	458.519		17.7778
PF3D7_0506000	conserved Plasmodium protein, unknown function		738	0.208672		236	2020	1878	2160	778	738	1005	2383		236	2020	1878	2160	778	738	1005	2383		314	3108	3209	3540	1095	1016	2839	3773		425.474	3002.71	22529.8	23746.6	8243.9	5098.92	113144	25436.3		425.474	3002.71	22529.8	23746.6	8243.9	5098.92		425.474
PF3D7_0516000	RAP protein, putative		3253	0.227482		16	155	351	384	64	82	294	673		16	155	351	384	64	82	294	673		13	124	296	305	44	57	259	621		3.99631	27.3594	471.565	464.187	75.3151	65.1706	2341.84	949.892		3.99631	27.3594	471.565	464.187	75.3151	65.1706		3.99631
PF3D7_0521900	conserved Plasmodium protein, unknown function		5322	0.229801		71	379	944	1148	485	225	665	1443		71	379	944	1148	485	225	665	1443		24	125	287	324	144	74	225	475		4.50958	16.9109	279.594	301.39	150.319	51.6723	1243.52	444.194		4.50958	16.9109	279.594	301.39	150.319	51.6723		4.50958
PF3D7_0526000	RAP protein, putative		2420	0.189256		1	71	172	167	70	92	352	817		1	71	172	167	70	92	352	817		2	63	192	160	73	92	396	1064		0.826446	18.595	411.157	327.686	167.769	140.909	4813.22	2187.6		0.826446	18.595	411.157	327.686	167.769	140.909		0.826446
PF3D7_0527400	conserved Plasmodium protein, unknown function		527	0.235294		10	385	164	86	140	92	53	96		10	385	164	86	140	92	53	96		19	576	358	254	250	159	107	254		36.0531	779.886	3519.92	2387.1	2635.67	1117.65	5973.43	2398.48		36.0531	779.886	3519.92	2387.1	2635.67	1117.65		36.0531
PF3D7_0602100	ATP-dependent RNA helicase, putative		4051	0.249568		41	544	540	633	138	95	259	464		41	544	540	633	138	95	259	464		26	337	309	333	72	39	166	259		6.41817	59.4915	395.458	407.06	98.7411	35.7936	1205.38	318.193		6.41817	59.4915	395.458	407.06	98.7411	35.7936		6.41817
PF3D7_0621200	pyridoxine biosynthesis protein PDX1 (PDX1)		905	0.327072		26	321	213	114	64	95	80	57		26	321	213	114	64	95	80	57		44	642	487	423	201	218	176	182		48.6188	506.077	2788.95	2314.92	1234.25	892.818	5720.44	1001.1		48.6188	506.077	2788.95	2314.92	1234.25	892.818		48.6188
PF3D7_0621300	mRNA binding Pumilio-homology domain protein, putative		2381	0.189416		13	1129	602	472	68	198	347	362		13	1129	602	472	68	198	347	362		16	1177	669	544	68	224	386	378		6.71987	352.373	1456.11	1131.46	158.757	348.593	4768.16	790.004		6.71987	352.373	1456.11	1131.46	158.757	348.593		6.71987
PF3D7_0630800	conserved Plasmodium protein, unknown function		1165	0.234335		63	732	1121	788	222	283	521	830		63	732	1121	788	222	283	521	830		66	997	1371	1170	326	413	748	1080		56.6524	610.3	6097.85	4972.53	1555.36	1313.3	18884.1	4612.88		56.6524	610.3	6097.85	4972.53	1555.36	1313.3		56.6524
PF3D7_0801900	conserved Plasmodium protein, unknown function		13988	0.225693		158	1801	2677	3029	1336	573	1205	2629		158	1801	2677	3029	1336	573	1205	2629		85	681	976	930	411	202	462	1081		6.07664	34.7441	361.524	329.139	163.283	53.5459	971.476	384.544		6.07664	34.7441	361.524	329.139	163.283	53.5459		6.07664
PF3D7_0822400	conserved Plasmodium protein, unknown function		1454	0.215956		26	602	356	323	153	214	255	740		26	602	356	323	153	214	255	740		37	870	463	460	205	257	300	851		25.447	427.098	1649.93	1566.71	783.356	654.746	6068.78	2911.97		25.447	427.098	1649.93	1566.71	783.356	654.746		25.447
PF3D7_0825900	conserved Plasmodium protein, unknown function		1913	0.212755		11	56	135	127	40	29	170	359		11	56	135	127	40	29	170	359		13	51	144	110	40	28	204	372		6.79561	19.3413	390.486	284.893	116.571	54.3649	3136.43	967.59		6.79561	19.3413	390.486	284.893	116.571	54.3649		6.79561
PF3D7_0830900	Plasmodium exported protein, unknown function		577	0.2513		5	337	192	140	50	92	71	157		5	337	192	140	50	92	71	157		13	537	401	364	114	158	133	349		22.5303	663.778	3601.39	3123.05	1098.79	1015.6	6779.9	3010.4		22.5303	663.778	3601.39	3123.05	1098.79	1015.6		22.5303
PF3D7_0909000	conserved Plasmodium protein, unknown function		3034	0.216216		16	134	290	328	120	107	226	599		16	134	290	328	120	107	226	599		13	104	243	256	96	78	193	525		4.28477	24.7198	415.293	417.93	176.005	95.2538	1871.13	860.91		4.28477	24.7198	415.293	417.93	176.005	95.2538		4.28477
PF3D7_0931100	nucleolar protein Nop52, putative		2477	0.213565		52	1609	790	878	131	251	466	496		52	1609	790	878	131	251	466	496		50	1556	746	836	107	218	395	423		20.1857	448.123	1560.76	1670.97	240.21	326.201	4690.35	849.818		20.1857	448.123	1560.76	1670.97	240.21	326.201		20.1857
PF3D7_0936600	Plasmodium exported protein (PHISTc), unknown function (GEXP05)		892	0.263453		12	527	64	48	13	11	31	68		12	527	64	48	13	11	31	68		21	789	179	193	72	50	65	188		23.5426	631.166	1040.36	1071.75	448.43	208.52	2143.5	1049.33		23.5426	631.166	1040.36	1071.75	448.43	208.52		23.5426
PF3D7_1005100	conserved protein, unknown function		3395	0.205596		15	362	306	294	63	113	464	927		15	362	306	294	63	113	464	927		12	297	253	234	43	82	389	874		3.53461	62.4448	386.156	341.384	70.3976	89.5434	3370.25	1281		3.53461	62.4448	386.156	341.384	70.3976	89.5434		3.53461
PF3D7_1107300	polyadenylate-binding protein-interacting protein 1, putative (PAIP1)		10004	0.233407		130	6383	5057	6831	1456	2225	2369	1974		130	6383	5057	6831	1456	2225	2369	1974		64	3215	2554	2699	447	982	1047	740		6.39744	229.108	1322.87	1335.67	248.301	363.655	3078.27	368.053		6.39744	229.108	1322.87	1335.67	248.301	363.655		6.39744
PF3D7_1132200	T-complex protein 1 subunit alpha (TCP1)		1633	0.308022		2	378	199	193	104	47	72	125		2	378	199	193	104	47	72	125		4	499	279	266	135	52	103	174		2.44948	218.004	885.487	806.491	459.277	118.187	1855.48	530.312		2.44948	218.004	885.487	806.491	459.277	118.187		2.44948
PF3D7_1136600	conserved Plasmodium protein, unknown function		3968	0.220766		25	1182	1126	1419	241	326	432	1079		25	1182	1126	1419	241	326	432	1079		15	863	807	929	144	205	344	780		3.78024	155.242	1053.93	1159.27	201.613	191.532	2549.9	978.075		3.78024	155.242	1053.93	1159.27	201.613	191.532		3.78024
PF3D7_1204000	conserved Plasmodium protein, unknown function		485	0.276289		6	118	338	290	83	150	193	275		6	118	338	290	83	150	193	275		15	220	588	631	156	241	311	517		30.9278	323.711	6282.47	6441.24	1787.63	1841.24	18861.9	5305.15		30.9278	323.711	6282.47	6441.24	1787.63	1841.24		30.9278
PF3D7_1213900	conserved Plasmodium protein, unknown function		3412	0.250879		297	4238	1607	1519	585	565	554	901		297	4238	1607	1519	585	565	554	901		264	3214	1258	975	409	366	462	661		77.374	671.454	1910.61	1414.71	666.178	397.421	3982.71	963.951		77.374	671.454	1910.61	1414.71	666.178	397.421		77.374
PF3D7_1225600	conserved Plasmodium protein, unknown function		2341	0.234088		176	2167	1567	1642	359	289	725	998		176	2167	1567	1642	359	289	725	998		168	2108	1725	1938	438	327	874	1219		71.7642	642.033	3818.03	4098.68	1039.73	517.727	10980.8	2590.77		71.7642	642.033	3818.03	4098.68	1039.73	517.727		71.7642
PF3D7_1227900	RNA pseudouridylate synthase, putative		1694	0.191263		11	309	245	229	95	56	123	188		11	309	245	229	95	56	123	188		14	412	341	319	126	67	162	252		8.26446	173.554	1043.09	932.704	413.223	146.989	2812.87	740.26		8.26446	173.554	1043.09	932.704	413.223	146.989		8.26446
PF3D7_1233200.1	conserved Plasmodium protein, unknown function		9715	0.211734		76	877	1301	1504	655	585	1427	1672		76	877	1301	1504	655	585	1427	1672		27	336	417	427	194	203	575	567		2.77921	24.7041	222.44	217.602	110.962	77.4061	1740.81	290.376		2.77921	24.7041	222.44	217.602	110.962	77.4061		2.77921
PF3D7_1319600	conserved Plasmodium protein, unknown function		4901	0.208529		22	199	457	562	205	237	385	1053		22	199	457	562	205	237	385	1053		13	102	247	269	114	138	297	766		2.65252	14.8949	261.171	271.781	129.361	104.468	1782.49	777.596		2.65252	14.8949	261.171	271.781	129.361	104.468		2.65252
PF3D7_1323900	protein BCP1, putative		1130	0.222124		88	1499	798	741	320	337	460	517		88	1499	798	741	320	337	460	517		114	1781	1010	1146	461	495	680	728		100.885	1123.89	4631.86	5021.24	2267.26	1623.01	17699.1	3205.31		100.885	1123.89	4631.86	5021.24	2267.26	1623.01		100.885
PF3D7_1326900	conserved Plasmodium membrane protein, unknown function		3683	0.190605		34	421	619	775	209	165	266	628		34	421	619	775	209	165	266	628		21	253	378	442	115	89	177	375		5.70187	49.1447	531.903	594.352	173.5	89.6009	1413.52	506.652		5.70187	49.1447	531.903	594.352	173.5	89.6009		5.70187
PF3D7_1354700	conserved Plasmodium protein, unknown function		1223	0.207686		26	385	260	222	85	64	124	222		26	385	260	222	85	64	124	222		33	557	404	396	146	106	191	363		26.9828	325.429	1712.18	1603.43	663.941	321.341	4593.62	1476.7		26.9828	325.429	1712.18	1603.43	663.941	321.341		26.9828
PF3D7_1405800	ribosome biogenesis protein BOP1, putative (BOP1)		2896	0.244475		100	2019	1447	913	171	253	867	678		100	2019	1447	913	171	253	867	678		101	2100	1495	867	143	221	746	634		34.8757	516.92	2675.07	1482.39	274.517	282.804	7576.66	1089.43		34.8757	516.92	2675.07	1482.39	274.517	282.804		34.8757
PF3D7_1447000	40S ribosomal protein S5		815	0.352147		85	1421	500	484	280	191	175	365		85	1421	500	484	280	191	175	365		114	1946	812	846	461	323	299	573		139.877	1703.07	5163.19	5139.88	3143.56	1468.71	10791.4	3498.16		139.877	1703.07	5163.19	5139.88	3143.56	1468.71		139.877
PF3D7_1466800	conserved Plasmodium protein, unknown function		2708	0.253693		7	192	202	204	69	55	374	437		7	192	202	204	69	55	374	437		6	155	154	137	47	35	310	356		2.21566	40.9897	294.682	250.739	96.7504	48.0059	3367.06	654.357		2.21566	40.9897	294.682	250.739	96.7504	48.0059		2.21566
PF3D7_1476200	Plasmodium exported protein (PHISTb), unknown function		1537	0.260247		23	2171	1423	831	256	160	463	339		23	2171	1423	831	256	160	463	339		31	2916	1653	1027	350	200	521	430		20.1692	1352.64	5572.54	3308.39	1265.45	482.108	9970.07	1392.32		20.1692	1352.64	5572.54	3308.39	1265.45	482.108		20.1692
PF3D7_1476600	Plasmodium exported protein, unknown function		2866	0.287858		6	114	253	211	67	42	517	335		6	114	253	211	67	42	517	335		4	85	200	143	47	25	442	261		1.39567	21.284	361.828	247.034	91.4166	32.4494	4535.94	453.245		1.39567	21.284	361.828	247.034	91.4166	32.4494		1.39567
PF3D7_0201300	stevor		916	0.316594		0	12	39	32	13	2	14	92		0	12	39	32	13	2	14	92		3	66	164	188	74	34	53	251		3.27511	52.4017	927.948	1016.38	449.782	137.555	1701.97	1363.54		3.27511	52.4017	927.948	1016.38	449.782	137.555		3.27511
PF3D7_0201400	Plasmodium exported protein (hyp10), unknown function		469	0.24307		1	39	44	28	17	15	12	60		1	39	44	28	17	15	12	60		5	93	135	102	51	41	33	190		10.661	142.857	1492.54	1076.76	605.544	324.094	2070.36	2017.06		10.661	142.857	1492.54	1076.76	605.544	324.094		10.661
PF3D7_0213700	conserved protein, unknown function		463	0.293737		1	63	33	34	16	4	14	85		1	63	33	34	16	4	14	85		6	140	111	116	49	22	38	234		12.959	215.983	1244.06	1241.9	589.633	177.106	2414.69	2516.2		12.959	215.983	1244.06	1241.9	589.633	177.106		12.959
PF3D7_0223300	erythrocyte membrane protein 1 (PfEMP1), exon 2		1294	0.294436		1	7	11	12	1	0	3	16		1	7	11	12	1	0	3	16		4	29	44	50	14	8	14	54		3.09119	16.2287	176.198	191.654	60.2782	23.1839	318.393	207.883		3.09119	16.2287	176.198	191.654	60.2782	23.1839		3.09119
PF3D7_0302100	serine/threonine protein kinase (SRPK1)		4016	0.251992		30	702	439	554	166	130	123	480		30	702	439	554	166	130	123	480		18	462	234	263	89	66	71	269		4.48207	82.1713	302.042	324.203	123.257	61.006	520.169	333.416		4.48207	82.1713	302.042	324.203	123.257	61.006		4.48207
PF3D7_0307900	conserved Plasmodium protein, unknown function		11172	0.207393		76	477	1460	1544	511	312	417	1752		76	477	1460	1544	511	312	417	1752		27	165	477	442	152	106	132	607		2.41676	10.5621	221.267	195.936	75.6355	35.1772	347.565	270.319		2.41676	10.5621	221.267	195.936	75.6355	35.1772		2.41676
PF3D7_0406900	conserved Plasmodium protein, unknown function		5248	0.234184		51	369	659	750	296	129	213	1049		51	369	659	750	296	129	213	1049		16	121	190	211	83	41	65	338		3.04878	16.5777	187.691	199.123	88.0335	28.9634	364.329	320.503		3.04878	16.5777	187.691	199.123	88.0335	28.9634		3.04878
PF3D7_0408100	conserved Plasmodium protein, unknown function		3365	0.201783		21	455	564	637	228	339	143	639		21	455	564	637	228	339	143	639		18	370	522	537	208	304	132	571		5.34918	78.4547	803.863	790.193	343.536	334.621	1153.94	844.279		5.34918	78.4547	803.863	790.193	343.536	334.621		5.34918
PF3D7_0417100	mRNA-binding protein PUF2 (PUF2)		1541	0.234912		7	35	91	99	17	13	40	154		7	35	91	99	17	13	40	154		10	45	129	130	26	22	56	213		6.48929	21.4147	434.134	417.91	94.0947	53.2122	1069.44	687.865		6.48929	21.4147	434.134	417.91	94.0947	53.2122		6.48929
PF3D7_0505000	conserved Plasmodium membrane protein, unknown function		8926	0.210621		34	2144	1483	1801	569	600	422	1560		34	2144	1483	1801	569	600	422	1560		9	802	487	529	171	207	133	519		1.00829	64.0825	282.769	293.413	106.431	85.9287	438.27	289.379		1.00829	64.0825	282.769	293.413	106.431	85.9287		1.00829
PF3D7_0515600	conserved Plasmodium protein, unknown function		3743	0.251937		30	126	346	418	103	95	183	800		30	126	346	418	103	95	183	800		18	52	174	188	46	40	112	543		4.80898	10.1523	240.983	248.731	68.3943	39.8076	880.31	721.881		4.80898	10.1523	240.983	248.731	68.3943	39.8076		4.80898
PF3D7_0522900	zinc finger protein, putative		4658	0.245599		13	257	328	294	107	110	98	538		13	257	328	294	107	110	98	538		6	136	161	130	50	50	53	305		1.28811	20.8244	179.261	138.257	59.6823	39.9313	334.693	325.891		1.28811	20.8244	179.261	138.257	59.6823	39.9313		1.28811
PF3D7_0604800	RAP protein, putative		4304	0.186803		24	190	371	394	102	89	179	712		24	190	371	394	102	89	179	712		14	96	190	171	44	37	109	453		3.25279	16.0316	228.857	196.794	56.9238	32.0632	744.888	523.699		3.25279	16.0316	228.857	196.794	56.9238	32.0632		3.25279
PF3D7_0605600	nucleoside diphosphate kinase, putative		5480	0.237044		39	339	823	894	315	229	422	1875		39	339	823	894	315	229	422	1875		12	112	241	253	91	75	134	644		2.18978	14.5985	227.92	228.65	92.3358	50.7299	719.343	584.672		2.18978	14.5985	227.92	228.65	92.3358	50.7299		2.18978
PF3D7_0703800	conserved Plasmodium protein, unknown function		3176	0.214736		44	423	376	376	92	130	90	405		44	423	376	376	92	130	90	405		41	342	322	296	70	99	78	325		12.9093	76.8262	525.504	461.587	122.481	115.554	722.607	509.131		12.9093	76.8262	525.504	461.587	122.481	115.554		12.9093
PF3D7_0800800	Plasmodium exported protein (hyp7), unknown function		628	0.22293		1	153	65	42	9	46	15	62		1	153	65	42	9	46	15	62		5	281	187	133	29	89	40	197		7.96178	320.064	1542.99	1049.36	257.962	525.478	1874.2	1562.1		7.96178	320.064	1542.99	1049.36	257.962	525.478		7.96178
PF3D7_0804700	conserved Plasmodium protein, unknown function		5996	0.201634		62	473	1096	1302	374	333	843	3592		62	473	1096	1302	374	333	843	3592		20	162	337	368	109	111	303	1843		3.33556	19.3462	291.361	303.869	101.067	68.7125	1486.32	1529.35		3.33556	19.3462	291.361	303.869	101.067	68.7125		3.33556
PF3D7_0816500	small heat shock protein HSP20, putative (HSP20)		516	0.312016		0	7	21	18	9	9	10	41		0	7	21	18	9	9	10	41		4	29	85	68	33	26	31	147		7.75194	40.6977	854.651	653.101	356.589	187.984	1767.44	1418.6		7.75194	40.6977	854.651	653.101	356.589	187.984		7.75194
PF3D7_0816900	adenylate kinase 2 (AK2)		827	0.203144		6	25	78	62	17	11	63	168		6	25	78	62	17	11	63	168		13	83	199	222	75	50	115	353		15.7195	72.5514	1247.88	1330.11	504.232	224.909	4090.69	2124.55		15.7195	72.5514	1247.88	1330.11	504.232	224.909		15.7195
PF3D7_0822200	conserved Plasmodium membrane protein, unknown function		4530	0.17638		49	822	757	634	214	269	197	675		49	822	757	634	214	269	197	675		35	560	475	334	117	163	120	426		7.72627	88.3002	543.488	365.121	143.488	133.333	779.249	467.991		7.72627	88.3002	543.488	365.121	143.488	133.333		7.72627
PF3D7_0827200	conserved Plasmodium protein, unknown function		3014	0.205043		68	172	343	368	100	59	275	1157		68	172	343	368	100	59	275	1157		64	138	289	289	77	38	238	1158		21.2342	32.8467	497.014	474.784	142.004	46.7817	2322.5	1911.75		21.2342	32.8467	497.014	474.784	142.004	46.7817		21.2342
PF3D7_0830800	surface-associated interspersed protein 8.2 (SURFIN 8.2) (SURF8.2)		6148	0.240241		31	441	758	706	283	246	257	1243		31	441	758	706	283	246	257	1243		8	147	220	199	79	81	76	407		1.30124	17.0787	185.426	160.377	71.4053	48.7964	363.696	329.375		1.30124	17.0787	185.426	160.377	71.4053	48.7964		1.30124
PF3D7_0902500	serine/threonine protein kinase, FIKK family (FIKK9.6)		1773	0.238579		2	238	57	55	7	40	17	68		2	238	57	55	7	40	17	68		4	285	78	84	14	45	24	96		2.25606	115.059	228.426	234.631	43.9932	94.1906	398.195	269.6		2.25606	115.059	228.426	234.631	43.9932	94.1906		2.25606
PF3D7_0936500	virulence-associated protein 1 (VAP1)		778	0.210797		8	123	88	69	13	19	41	128		8	123	88	69	13	19	41	128		17	206	214	242	73	64	84	286		21.8509	188.946	1425.45	1541.13	521.851	305.913	3176.09	1829.05		21.8509	188.946	1425.45	1541.13	521.851	305.913		21.8509
PF3D7_1006100	CCR4-NOT transcription complex subunit 5, putative (NOT5)		532	0.302632		0	106	78	75	33	27	34	164		0	106	78	75	33	27	34	164		3	198	213	229	88	63	77	366		5.6391	266.917	2075.19	2131.58	919.173	439.85	4257.52	3422.93		5.6391	266.917	2075.19	2131.58	919.173	439.85		5.6391
PF3D7_1016000	conserved Plasmodium protein, unknown function		1361	0.212344		4	128	196	137	76	178	55	310		4	128	196	137	76	178	55	310		8	205	328	281	133	259	89	493		5.87803	108.009	1249.08	1022.78	542.983	705.364	1923.59	1802.35		5.87803	108.009	1249.08	1022.78	542.983	705.364		5.87803
PF3D7_1023200	orotidine 5'-phosphate decarboxylase (OMPDC)		971	0.243048		6	175	166	133	63	52	50	207		6	175	166	133	63	52	50	207		15	405	400	450	198	153	117	439		15.448	297.631	2134.91	2294.54	1132.85	583.934	3544.8	2250.26		15.448	297.631	2134.91	2294.54	1132.85	583.934		15.448
PF3D7_1024800	conserved Plasmodium protein, unknown function		4394	0.277879		303	9782	3268	3333	1871	908	1156	2306		303	9782	3268	3333	1871	908	1156	2306		314	7546	2233	2476	1443	611	1047	3773		71.4611	1224.17	2633.14	2789.71	1824.53	515.02	7008.42	4272.19		71.4611	1224.17	2633.14	2789.71	1824.53	515.02		71.4611
PF3D7_1038800	RESA-like protein with PHIST and DnaJ domains		2734	0.237381		21	251	161	184	44	40	47	305		21	251	161	184	44	40	47	305		18	197	118	123	30	25	37	235		6.58376	51.5728	223.848	222.751	61.0827	34.0161	398.317	427.944		6.58376	51.5728	223.848	222.751	61.0827	34.0161		6.58376
PF3D7_1122200	cupin-like protein, putative		1330	0.230827		25	621	282	269	117	150	69	436		25	621	282	269	117	150	69	436		32	832	441	471	194	215	107	639		24.0602	446.617	1718.05	1753.38	810.526	599.248	2366.92	2390.98		24.0602	446.617	1718.05	1753.38	810.526	599.248		24.0602
PF3D7_1126500	conserved Plasmodium protein, unknown function		4106	0.201169		17	1054	802	774	253	318	211	743		17	1054	802	774	253	318	211	743		9	769	502	441	152	196	132	492		2.19191	133.707	633.707	531.905	205.796	176.814	945.689	596.201		2.19191	133.707	633.707	531.905	205.796	176.814		2.19191
PF3D7_1146200	conserved Plasmodium protein, unknown function		496	0.252016		6	130	247	202	63	109	126	625		6	130	247	202	63	109	126	625		14	241	478	464	134	185	226	899		28.2258	346.774	4993.95	4633.06	1502.02	1383.06	13403.2	9018.15		28.2258	346.774	4993.95	4633.06	1502.02	1383.06		28.2258
PF3D7_1146300	conserved Plasmodium protein, unknown function		733	0.212824		3	69	170	111	39	67	84	295		3	69	170	111	39	67	84	295		10	136	336	330	112	130	160	517		13.6426	132.333	2375.17	2229.2	849.932	657.572	6420.19	3510.23		13.6426	132.333	2375.17	2229.2	849.932	657.572		13.6426
PF3D7_1204100	conserved Plasmodium protein, unknown function		3269	0.21138		48	427	615	741	240	250	480	1699		48	427	615	741	240	250	480	1699		47	348	582	662	224	217	408	1657		14.3775	76.1701	922.606	1002.75	380.85	245.947	3670.85	2521.87		14.3775	76.1701	922.606	1002.75	380.85	245.947		14.3775
PF3D7_1211000	kinesin-7, putative		5532	0.259942		41	295	630	660	334	170	277	1437		41	295	630	660	334	170	277	1437		12	98	180	190	97	55	82	471		2.1692	12.6537	168.655	170.101	97.4331	36.8764	436.009	423.717		2.1692	12.6537	168.655	170.101	97.4331	36.8764		2.1692
PF3D7_1214600	adrenodoxin-type ferredoxin, putative		472	0.294492		24	231	224	217	72	45	91	643		24	231	224	217	72	45	91	643		32	391	449	495	145	86	164	930		67.7966	591.102	4930.08	5192.8	1707.63	675.847	10220.3	9802.97		67.7966	591.102	4930.08	5192.8	1707.63	675.847		67.7966
PF3D7_1219800	conserved Plasmodium protein, unknown function		161	0.248447		0	9	21	3	1	4	16	82		0	9	21	3	1	4	16	82		3	50	125	68	21	28	48	303		18.6335	223.602	4024.84	2093.17	726.708	645.963	8770.19	9366.46		18.6335	223.602	4024.84	2093.17	726.708	645.963		18.6335
PF3D7_1226500	RAP protein, putative		4517	0.215187		15	147	314	363	113	86	77	398		15	147	314	363	113	86	77	398		7	67	149	159	55	34	40	203		1.5497	10.6265	171.131	174.452	67.7441	27.8946	260.571	223.6		1.5497	10.6265	171.131	174.452	67.7441	27.8946		1.5497
PF3D7_1245300	NEDD8-conjugating enzyme UBC12, putative (UBC12)		470	0.274468		1	45	76	51	15	27	27	70		1	45	76	51	15	27	27	70		5	105	209	156	47	62	60	214		10.6383	159.574	2304.26	1644.68	557.447	489.362	3755.32	2265.96		10.6383	159.574	2304.26	1644.68	557.447	489.362		10.6383
PF3D7_1246000	conserved Plasmodium protein, unknown function		1448	0.223757		9	175	92	117	48	20	57	215		9	175	92	117	48	20	57	215		12	222	132	151	56	25	80	286		8.28729	109.807	472.376	516.575	215.47	64.2265	1625	982.735		8.28729	109.807	472.376	516.575	215.47	64.2265		8.28729
PF3D7_1307300	DEAD box helicase, putative		1892	0.227801		0	80	160	153	51	51	68	294		0	80	160	153	51	51	68	294		0	77	172	147	46	50	81	317		0	29.0698	471.459	384.778	135.307	98.3087	1259.51	834.038		0	29.0698	471.459	384.778	135.307	98.3087		0
PF3D7_1333100	conserved Plasmodium protein, unknown function		2615	0.206119		12	123	221	216	119	51	85	319		12	123	221	216	119	51	85	319		9	95	171	151	95	32	70	247		3.44168	26.0038	339.197	286.042	201.912	45.5067	787.38	469.981		3.44168	26.0038	339.197	286.042	201.912	45.5067		3.44168
PF3D7_1346800	6-cysteine protein (P47)		1319	0.243366		21	55	123	116	45	19	41	262		21	55	123	116	45	19	41	262		29	101	224	256	96	50	69	406		21.9864	54.5868	880.212	961.334	404.852	141.016	1539.04	1531.46		21.9864	54.5868	880.212	961.334	404.852	141.016		21.9864
PF3D7_1369300	conserved Plasmodium protein, unknown function		1261	0.205393		4	103	148	131	55	37	100	311		4	103	148	131	55	37	100	311		8	171	255	273	110	70	152	497		6.34417	96.7486	1048.37	1072.16	485.329	206.186	3545.6	1961.14		6.34417	96.7486	1048.37	1072.16	485.329	206.186		6.34417
PF3D7_1400400	rifin (RIF)		1012	0.335968		7	36	41	23	20	4	12	97		7	36	41	23	20	4	12	97		17	145	172	154	95	46	46	265		16.7984	102.767	881.423	753.953	521.739	168.972	1336.96	1303.36		16.7984	102.767	881.423	753.953	521.739	168.972		16.7984
PF3D7_1405100	GTPase-activating protein, putative		3467	0.215748		50	1288	1281	1387	634	770	376	1359		50	1288	1281	1387	634	770	376	1359		36	969	960	907	448	504	292	1026		10.3836	199.308	1434.96	1295.36	717.912	538.506	2477.36	1472.45		10.3836	199.308	1434.96	1295.36	717.912	538.506		10.3836
PF3D7_1421400	DNA-directed RNA polymerase III subunit C, putative		861	0.229965		31	672	466	311	112	84	207	1241		31	672	466	311	112	84	207	1241		42	936	765	620	216	164	335	1657		48.7805	775.842	4603.95	3565.62	1393.73	706.156	11443.7	9574.91		48.7805	775.842	4603.95	3565.62	1393.73	706.156		48.7805
PF3D7_1421500	mitochondrial import inner membrane translocase subunit TIM8, putative (TIM8)		339	0.230088		8	187	88	57	28	40	27	76		8	187	88	57	28	40	27	76		18	336	281	256	90	110	78	288		53.0973	707.965	4294.99	3740.41	1474.93	1203.54	6769.91	4227.14		53.0973	707.965	4294.99	3740.41	1474.93	1203.54		53.0973
PF3D7_1445400	protein serine/threonine kinase-1 (CLK1)		2645	0.244234		45	895	328	329	107	131	90	367		45	895	328	329	107	131	90	367		43	836	278	258	83	101	77	293		16.2571	225.331	544.802	483.176	174.669	141.777	856.333	551.229		16.2571	225.331	544.802	483.176	174.669	141.777		16.2571
PF3D7_1466500	conserved Plasmodium protein, unknown function		372	0.236559		1	26	44	39	13	8	55	322		1	26	44	39	13	8	55	322		7	97	195	199	60	40	134	669		18.8172	188.172	2717.74	2650.54	897.849	400.538	10596.8	8948.92		18.8172	188.172	2717.74	2650.54	897.849	400.538		18.8172
PF3D7_1471800	conserved Plasmodium protein, unknown function		764	0.234293		2	142	277	259	97	64	156	1032		2	142	277	259	97	64	156	1032		8	234	485	534	200	126	271	1416		10.4712	218.586	3289.27	3460.73	1455.5	611.257	10433.2	9221.2		10.4712	218.586	3289.27	3460.73	1455.5	611.257		10.4712
PF3D7_1471900	conserved Plasmodium protein, unknown function		6385	0.18888		91	519	817	963	181	146	360	1904		91	519	817	963	181	146	360	1904		35	189	237	275	51	47	110	669		5.4816	21.1433	192.326	213.312	44.4792	27.408	506.813	521.378		5.4816	21.1433	192.326	213.312	44.4792	27.408		5.4816
PF3D7_1474300	DNA repair metallo-beta-lactamase protein, putative		2581	0.225107		6	99	199	210	85	50	63	336		6	99	199	210	85	50	63	336		5	74	151	140	63	32	50	262		1.93723	20.5347	303.371	268.888	135.606	46.1062	569.934	505.231		1.93723	20.5347	303.371	268.888	135.606	46.1062		1.93723
PF3D7_1474400	conserved Plasmodium protein, unknown function		8918	0.216304		69	695	1197	1368	463	436	556	1686		69	695	1197	1368	463	436	556	1686		23	256	382	391	136	150	179	577		2.57905	20.5203	222.023	217.089	84.7724	62.3458	590.379	321.933		2.57905	20.5203	222.023	217.089	84.7724	62.3458		2.57905
PF3D7_0707500	conserved Plasmodium protein, unknown function		4805	0.182934		28	496	313	336	99	191	29	408		28	496	313	336	99	191	29	408		17	298	149	144	40	103	11	211		3.53798	44.3288	160.874	148.387	46.41	79.5005	67.4298	218.522		3.53798	44.3288	160.874	148.387	46.41	79.5005		NA
PF3D7_1134200	conserved Plasmodium protein, unknown function		5417	0.196603		18	821	676	619	197	124	71	515		18	821	676	619	197	124	71	515		4	301	196	181	56	40	20	152		0.738416	39.6899	187.558	165.59	57.5965	27.506	108.732	139.745		0.738416	39.6899	187.558	165.59	57.5965	27.506		NA
PF3D7_1329000	DNA-directed RNA polymerase 3 largest subunit		7066	0.235777		30	1191	749	832	270	193	100	730		30	1191	749	832	270	193	100	730		8	430	217	237	75	62	29	221		1.13218	43.4475	159.213	166.148	59.015	32.5502	120.719	155.675		1.13218	43.4475	159.213	166.148	59.015	32.5502		NA
PF3D7_0108400.1	mitochondrial carrier protein, putative		984	0.269309		25	560	374	354	159	115	61	283		25	560	374	354	159	115	61	283		42	989	707	835	386	244	138	546		42.6829	716.463	3723.58	4201.22	2179.88	918.699	4125	2761.18		42.6829	716.463	3723.58	4201.22	2179.88	918.699		42.6829
PF3D7_0109600	cold-shock protein, putative		450	0.24		22	280	244	300	99	83	32	174		22	280	244	300	99	83	32	174		32	477	547	806	266	202	89	477		71.1111	755.556	6300	8868.89	3284.44	1664.44	5817.78	5275.56		71.1111	755.556	6300	8868.89	3284.44	1664.44		71.1111
PF3D7_0209800	ATP-dependent RNA helicase UAP56 (UAP56)		1372	0.293003		51	1090	574	577	305	221	79	191		51	1090	574	577	305	221	79	191		57	1364	779	954	442	329	118	318		41.5452	709.184	2942.42	3442.42	1790.09	888.484	2529.88	1153.79		41.5452	709.184	2942.42	3442.42	1790.09	888.484		41.5452
PF3D7_0217700	E2F-associated phosphoprotein, putative		701	0.253923		14	346	283	388	127	118	54	213		14	346	283	388	127	118	54	213		23	512	500	745	236	221	101	416		32.8103	520.685	3696.15	5262.48	1871.61	1168.33	4238.23	2952.92		32.8103	520.685	3696.15	5262.48	1871.61	1168.33		32.8103
PF3D7_0217800	40S ribosomal protein S26 (RPS26)		323	0.318885		17	448	168	188	75	77	20	55		17	448	168	188	75	77	20	55		29	675	427	600	213	195	63	233		89.7833	1492.26	6851.39	9198.14	3665.63	2238.39	5736.84	3591.33		89.7833	1492.26	6851.39	9198.14	3665.63	2238.39		89.7833
PF3D7_0218400	DEAD/DEAH box ATP-dependent RNA helicase, putative		1688	0.250592		22	624	480	650	148	141	101	356		22	624	480	650	148	141	101	356		29	928	649	864	198	176	137	456		17.1801	392.18	1992.3	2534.36	651.659	386.256	2387.44	1344.19		17.1801	392.18	1992.3	2534.36	651.659	386.256		17.1801
PF3D7_0218500	small nuclear ribonucleoprotein Sm D2, putative (SNRPD2)		304	0.286184		8	559	200	251	119	72	25	62		8	559	200	251	119	72	25	62		18	810	487	732	314	182	74	251		59.2105	1901.32	8302.63	11921.1	5740.13	2220.39	7161.18	4108.55		59.2105	1901.32	8302.63	11921.1	5740.13	2220.39		59.2105
PF3D7_0219200	40S ribosomal protein S30		175	0.331429		8	246	106	160	62	46	17	34		8	246	106	160	62	46	17	34		19	437	324	531	180	126	51	180		108.571	1782.86	9594.29	15022.9	5714.29	2668.57	8571.43	5120		108.571	1782.86	9594.29	15022.9	5714.29	2668.57		108.571
PF3D7_0220600	Plasmodium exported protein (hyp9), unknown function		676	0.261834		0	197	111	120	74	66	16	67		0	197	111	120	74	66	16	67		4	354	274	326	148	122	42	210		5.91716	374.26	2100.59	2387.57	1217.46	668.639	1828.4	1545.86		5.91716	374.26	2100.59	2387.57	1217.46	668.639		5.91716
PF3D7_0223400	rifin (RIF)		982	0.334012		5	34	64	88	28	15	11	34		5	34	64	88	28	15	11	34		13	141	231	368	130	95	44	122		13.2383	102.851	1218.94	1855.4	736.253	358.452	1318.74	618.126		13.2383	102.851	1218.94	1855.4	736.253	358.452		13.2383
PF3D7_0300200	rifin (RIF)		979	0.317671		4	64	46	66	21	1	8	25		4	64	46	66	21	1	8	25		12	204	187	311	104	29	37	110		12.2574	149.132	989.785	1573.03	590.398	110.317	1112.36	559.755		12.2574	149.132	989.785	1573.03	590.398	110.317		12.2574
PF3D7_0302800	conserved Plasmodium protein, unknown function		1259	0.208102		0	87	74	77	24	46	7	47		0	87	74	77	24	46	7	47		2	143	166	194	64	84	22	124		1.58856	81.0167	683.876	763.304	282.764	247.816	514.694	490.071		1.58856	81.0167	683.876	763.304	282.764	247.816		1.58856
PF3D7_0303300	DNA-directed RNA polymerase subunit I, putative		460	0.271739		7	245	126	112	47	39	20	57		7	245	126	112	47	39	20	57		17	434	366	430	142	109	63	238		36.9565	673.913	4123.91	4628.26	1715.22	878.261	4028.26	2576.09		36.9565	673.913	4123.91	4628.26	1715.22	878.261		36.9565
PF3D7_0304400	60S ribosomal protein L44 (RPL44)		313	0.271565		56	1083	501	675	261	166	60	124		56	1083	501	675	261	166	60	124		63	1443	927	1503	594	337	147	390		201.278	3287.54	15348.2	23773.2	10543.1	3990.42	13814.7	6201.28		201.278	3287.54	15348.2	23773.2	10543.1	3990.42		201.278
PF3D7_0304600	circumsporozoite (CS) protein (CSP)		1193	0.348701		10	248	607	584	259	152	91	236		10	248	607	584	259	152	91	236		16	365	833	963	377	216	136	382		13.4116	218.776	3618.61	3996.65	1756.08	670.578	3352.89	1593.46		13.4116	218.776	3618.61	3996.65	1756.08	670.578		13.4116
PF3D7_0310200	phd finger protein, putative		13652	0.228758		128	4805	3850	5129	1239	1003	806	1969		128	4805	3850	5129	1239	1003	806	1969		62	2242	1457	1777	371	362	275	722		4.54146	117.126	553.033	644.448	151.04	98.2274	592.514	263.185		4.54146	117.126	553.033	644.448	151.04	98.2274		4.54146
PF3D7_0313300	apicoplast conserved ycf19 protein precursor, unknown function		559	0.243292		2	145	197	223	119	77	28	139		2	145	197	223	119	77	28	139		7	266	407	503	218	137	62	320		12.5224	339.893	3772.81	4456.17	2168.16	908.766	3262.97	2849.73		12.5224	339.893	3772.81	4456.17	2168.16	908.766		12.5224
PF3D7_0314500	conserved Plasmodium protein, unknown function		748	0.207219		12	246	184	312	86	77	36	114		12	246	184	312	86	77	36	114		22	400	353	624	181	146	74	268		29.4118	382.353	2446.52	4131.02	1344.92	723.262	2910.43	1783.42		29.4118	382.353	2446.52	4131.02	1344.92	723.262		29.4118
PF3D7_0317300	conserved Plasmodium protein, unknown function		10184	0.209741		68	2889	2121	3507	946	1580	474	1397		68	2889	2121	3507	946	1580	474	1397		23	1159	729	1148	292	622	152	455		2.25844	81.2058	370.974	558.13	159.368	226.237	439.022	222.31		2.25844	81.2058	370.974	558.13	159.368	226.237		2.25844
PF3D7_0319500	RNA-binding protein, putative		926	0.298056		14	392	296	382	141	96	36	263		14	392	296	382	141	96	36	263		29	770	601	903	338	219	93	511		31.3175	592.873	3362.85	4828.29	2028.08	876.89	2954.64	2746.22		31.3175	592.873	3362.85	4828.29	2028.08	876.89		31.3175
PF3D7_0322000	peptidyl-prolyl cis-trans isomerase (CYP19A)		515	0.314563		26	486	411	475	190	117	55	56		26	486	411	475	190	117	55	56		34	733	692	906	334	192	110	181		66.0194	1015.53	6963.11	8710.68	3603.88	1382.52	6283.5	1749.51		66.0194	1015.53	6963.11	8710.68	3603.88	1382.52		66.0194
PF3D7_0323600	conserved Plasmodium protein, unknown function		2010	0.19801		25	444	655	767	172	126	115	345		25	444	655	767	172	126	115	345		30	497	734	909	193	137	147	361		14.9254	176.617	1892.54	2238.81	533.831	252.736	2151.24	894.03		14.9254	176.617	1892.54	2238.81	533.831	252.736		14.9254
PF3D7_0415300	cdc2-related protein kinase 3 (CRK3)		4018	0.265804		40	1268	1053	1489	566	337	190	725		40	1268	1053	1489	566	337	190	725		25	946	700	967	385	211	118	471		6.222	167.994	902.688	1191.64	532.354	194.624	863.863	583.375		6.222	167.994	902.688	1191.64	532.354	194.624		6.222
PF3D7_0417300	LETM1-like protein, putative		2405	0.217464		20	730	643	850	310	223	128	374		20	730	643	850	310	223	128	374		24	828	709	1026	381	253	158	389		9.97921	245.738	1527.65	2112.27	880.249	390.021	1932.64	804.99		9.97921	245.738	1527.65	2112.27	880.249	390.021		9.97921
PF3D7_0422500	pre-mRNA-splicing helicase BRR2, putative (BRR2)		8624	0.23852		38	1784	1371	2275	658	363	230	1170		38	1784	1371	2275	658	363	230	1170		11	675	439	665	195	127	68	384		1.27551	55.8905	263.799	381.841	125.696	54.615	231.911	221.591		1.27551	55.8905	263.799	381.841	125.696	54.615		1.27551
PF3D7_0424500	serine/threonine protein kinase, FIKK family (FIKK4.1)		1866	0.256163		81	2671	491	604	188	354	90	242		81	2671	491	604	188	354	90	242		88	2457	545	718	223	435	113	256		47.1597	938.907	1513.4	1905.14	663.987	863.88	1781.35	682.744		47.1597	938.907	1513.4	1905.14	663.987	863.88		47.1597
PF3D7_0502800	DnaJ protein, putative		413	0.227603		4	144	112	166	82	46	19	57		4	144	112	166	82	46	19	57		12	297	337	541	230	125	57	237		29.0557	513.317	4230.02	6486.68	3094.43	1121.07	4060.53	2857.14		29.0557	513.317	4230.02	6486.68	3094.43	1121.07		29.0557
PF3D7_0506100	60S ribosomal subunit protein L24-2, putative		612	0.236928		59	934	624	775	257	131	106	441		59	934	624	775	257	131	106	441		67	1177	929	1297	455	212	192	742		109.477	1370.92	7866.01	10491.8	4130.72	1284.31	9228.76	6032.68		109.477	1370.92	7866.01	10491.8	4130.72	1284.31		109.477
PF3D7_0506800	transcription factor 25, putative (TCF25)		2787	0.238249		78	1524	1302	2341	725	495	310	560		78	1524	1302	2341	725	495	310	560		78	1337	1257	2116	740	444	271	491		27.9871	341.945	2336.92	3758.88	1475.42	590.24	2860.06	876.57		27.9871	341.945	2336.92	3758.88	1475.42	590.24		27.9871
PF3D7_0511500	RNA pseudouridylate synthase, putative		30185	0.207355		361	20812	14218	21073	4295	5539	3065	4337		361	20812	14218	21073	4295	5539	3065	4337		402	12768	11992	20094	2276	2850	1475	3773		13.3179	301.507	2058.47	3295.54	418.917	349.71	1437.24	621.898		13.3179	301.507	2058.47	3295.54	418.917	349.71		13.3179
PF3D7_0511900	conserved Plasmodium protein, unknown function		2192	0.166515		13	154	161	228	53	29	25	151		13	154	161	228	53	29	25	151		15	157	175	247	51	27	26	143		6.84307	51.0949	413.777	557.938	129.562	45.6204	348.996	324.818		6.84307	51.0949	413.777	557.938	129.562	45.6204		6.84307
PF3D7_0517100	conserved Plasmodium protein, unknown function		1430	0.193007		34	613	328	394	191	111	40	241		34	613	328	394	191	111	40	241		52	878	431	552	255	138	55	320		36.3636	437.762	1562.24	1911.19	990.909	358.042	1131.47	1113.99		36.3636	437.762	1562.24	1911.19	990.909	358.042		36.3636
PF3D7_0519900	conserved Plasmodium protein, unknown function		1577	0.20799		53	441	440	659	219	143	87	391		53	441	440	659	219	143	87	391		78	587	576	875	284	179	121	487		49.461	265.694	1892.83	2746.99	1000.63	420.419	2256.82	1536.46		49.461	265.694	1892.83	2746.99	1000.63	420.419		49.461
PF3D7_0520000	40S ribosomal protein S9, putative		567	0.312169		36	880	214	257	116	66	40	120		36	880	214	257	116	66	40	120		44	1139	441	562	212	122	88	293		77.6014	1432.1	4029.98	4908.29	2077.6	797.178	4566.14	2571.43		77.6014	1432.1	4029.98	4908.29	2077.6	797.178		77.6014
PF3D7_0520300	U6 snRNA-associated Sm-like protein LSm2, putative (LSM2)		309	0.275081		36	292	191	269	100	62	32	97		36	292	191	269	100	62	32	97		47	484	466	766	271	163	90	335		152.104	1116.5	7815.53	12275.1	4873.79	1954.69	8569.58	5394.82		152.104	1116.5	7815.53	12275.1	4873.79	1954.69		152.104
PF3D7_0520600	bis(5'-nucleosyl)-tetraphosphatase [asymmetrical]		454	0.270925		9	214	109	113	27	22	8	35		9	214	109	113	27	22	8	35		20	377	329	431	88	68	30	181		44.0529	592.511	3755.51	4700.44	1077.09	555.066	1944.93	1984.58		44.0529	592.511	3755.51	4700.44	1077.09	555.066		44.0529
PF3D7_0521000	conserved Plasmodium protein, unknown function		1555	0.243087		7	404	470	666	270	139	105	319		7	404	470	666	270	139	105	319		9	537	625	878	371	174	143	411		5.78778	246.302	2082.96	2795.5	1326.05	414.791	2704.82	1315.11		5.78778	246.302	2082.96	2795.5	1326.05	414.791		5.78778
PF3D7_0521200	conserved Plasmodium protein, unknown function		986	0.20284		234	1081	1400	1870	653	403	289	616		234	1081	1400	1870	653	403	289	616		264	1728	2114	3198	1167	755	500	1042		267.748	1249.49	11109.5	16056.8	6576.06	2836.71	14914.8	5258.62		267.748	1249.49	11109.5	16056.8	6576.06	2836.71		267.748
PF3D7_0524300	conserved Plasmodium protein, unknown function		1220	0.221311		8	230	342	381	116	110	43	277		8	230	342	381	116	110	43	277		13	333	521	635	193	163	73	423		10.6557	195.082	2213.11	2577.05	879.508	495.082	1760.66	1725.41		10.6557	195.082	2213.11	2577.05	879.508	495.082		10.6557
PF3D7_0602300	liver merozoite formation protein, putative (PALM)		944	0.182203		0	86	135	189	44	16	15	87		0	86	135	189	44	16	15	87		4	255	358	534	162	98	55	242		4.23729	192.797	1965.04	2800.85	953.39	384.534	1713.98	1275.42		4.23729	192.797	1965.04	2800.85	953.39	384.534		4.23729
PF3D7_0603300	dihydroorotate dehydrogenase (DHODH)		1709	0.245758		12	114	255	365	120	103	41	166		12	114	255	365	120	103	41	166		16	148	354	508	157	127	56	225		9.3622	62.0246	1073.73	1471.62	510.825	275.6	964.307	655.354		9.3622	62.0246	1073.73	1471.62	510.825	275.6		9.3622
PF3D7_0607300	uroporphyrinogen III decarboxylase (UROD)		1240	0.229839		5	61	131	217	59	41	16	87		5	61	131	217	59	41	16	87		10	112	238	388	115	76	34	186		8.06452	64.5161	995.161	1549.19	515.323	227.419	806.452	746.774		8.06452	64.5161	995.161	1549.19	515.323	227.419		8.06452
PF3D7_0607900	conserved Plasmodium protein, unknown function		2591	0.216133		32	434	1009	1593	504	288	238	553		32	434	1009	1593	504	288	238	553		30	358	915	1482	507	254	200	480		11.5785	98.8036	1829.8	2831.73	1087.23	363.18	2270.55	922.038		11.5785	98.8036	1829.8	2831.73	1087.23	363.18		11.5785
PF3D7_0608100	conserved Plasmodium protein, unknown function		3968	0.22379		30	576	1729	2868	616	495	287	599		30	576	1729	2868	616	495	287	599		19	361	1340	2185	428	311	196	349		4.78831	65.0202	1750	2726.06	599.294	290.323	1452.87	437.752		4.78831	65.0202	1750	2726.06	599.294	290.323		4.78831
PF3D7_0609000	conserved Plasmodium protein, unknown function		18233	0.207262		199	4779	4128	5653	2371	1701	606	2100		199	4779	4128	5653	2371	1701	606	2100		136	2105	1630	2031	727	664	205	781		7.459	82.3233	463.226	551.473	221.521	134.92	330.719	213.13		7.459	82.3233	463.226	551.473	221.521	134.92		7.459
PF3D7_0611700	60S ribosomal protein L39 (RPL39)		153	0.294118		13	506	341	350	147	79	30	91		13	506	341	350	147	79	30	91		26	755	676	889	379	197	85	319		169.935	3522.88	22895.4	28764.7	13764.7	4771.24	16339.9	10379.1		169.935	3522.88	22895.4	28764.7	13764.7	4771.24		169.935
PF3D7_0614400	conserved protein, unknown function		767	0.228162		82	1315	423	468	212	199	50	154		82	1315	423	468	212	199	50	154		110	1822	699	836	367	332	97	330		143.416	1693.61	4722.29	5396.35	2658.41	1603.65	3719.69	2140.81		143.416	1693.61	4722.29	5396.35	2658.41	1603.65		143.416
PF3D7_0615700	RNA and export factor binding protein, putative		464	0.256466		21	562	245	354	183	181	47	184		21	562	245	354	183	181	47	184		31	806	476	734	314	284	98	410		66.8103	1239.22	5316.81	7831.9	3760.78	2267.24	6213.36	4396.55		66.8103	1239.22	5316.81	7831.9	3760.78	2267.24		66.8103
PF3D7_0618200	conserved Plasmodium protein, unknown function		598	0.270903		6	571	553	592	217	319	94	301		6	571	553	592	217	319	94	301		15	840	852	1035	377	497	173	566		25.0836	1001.67	7382.94	8568.56	3503.34	3078.6	8510.03	4709.03		25.0836	1001.67	7382.94	8568.56	3503.34	3078.6		25.0836
PF3D7_0618300	60S ribosomal protein L27a, putative		445	0.316854		17	746	440	440	192	121	37	87		17	746	440	440	192	121	37	87		29	1051	829	1029	436	265	102	314		65.1685	1685.39	9653.93	11449.4	5444.94	2206.74	6741.57	3512.36		65.1685	1685.39	9653.93	11449.4	5444.94	2206.74		65.1685
PF3D7_0622700	conserved Plasmodium membrane protein, unknown function		1144	0.20542		0	137	200	311	137	87	37	162		0	137	200	311	137	87	37	162		3	218	336	538	218	133	65	287		2.62238	136.364	1521.85	2328.67	1059.44	430.944	1671.33	1248.25		2.62238	136.364	1521.85	2328.67	1059.44	430.944		2.62238
PF3D7_0626500	conserved Plasmodium protein, unknown function		2843	0.183609		62	530	1256	2400	498	530	287	678		62	530	1256	2400	498	530	287	678		59	481	1212	2144	499	479	247	638		20.7527	120.647	2208.93	3733.38	975.378	624.34	2555.4	1116.78		20.7527	120.647	2208.93	3733.38	975.378	624.34		20.7527
PF3D7_0627400	mitochondrial import inner membrane translocase subunit TIM22, putative (TIM22)		581	0.256454		5	90	56	73	25	22	5	32		5	90	56	73	25	22	5	32		13	179	170	213	67	54	21	126		22.3752	220.31	1516.35	1815.83	641.997	344.234	1063.68	1079.17		22.3752	220.31	1516.35	1815.83	641.997	344.234		22.3752
PF3D7_0628800	glutamyl-tRNA(Gln) amidotransferase subunit B, putative (GATB)		2648	0.228474		9	53	269	375	114	48	54	183		9	53	269	375	114	48	54	183		7	39	217	294	88	29	43	137		2.6435	10.574	424.849	549.849	184.668	40.7855	477.719	257.553		2.6435	10.574	424.849	549.849	184.668	40.7855		2.6435
PF3D7_0628900	RAP protein, putative		4326	0.202034		11	236	1224	1730	410	215	160	594		11	236	1224	1730	410	215	160	594		4	123	910	1132	267	120	97	342		0.924642	20.3421	1090.15	1295.42	343.042	102.866	659.501	393.435		0.924642	20.3421	1090.15	1295.42	343.042	102.866		0.924642
PF3D7_0700500	rifin (RIF)		1072	0.319963		4	14	36	34	16	9	5	35		4	14	36	34	16	9	5	35		11	71	152	204	84	76	28	127		10.2612	47.5746	735.075	942.164	435.634	263.06	768.657	589.552		10.2612	47.5746	735.075	942.164	435.634	263.06		10.2612
PF3D7_0711500	regulator of chromosome condensation, putative		2066	0.256534		5	305	337	481	187	97	53	260		5	305	337	481	187	97	53	260		6	331	371	552	220	101	63	278		2.90416	114.23	930.784	1322.85	591.965	181.51	896.902	669.894		2.90416	114.23	930.784	1322.85	591.965	181.51		2.90416
PF3D7_0713000	rifin (RIF)		1039	0.312801		0	23	42	56	18	4	5	44		0	23	42	56	18	4	5	44		1	102	176	284	91	47	28	146		0.962464	70.2599	877.767	1353.22	487.007	168.431	793.07	699.711		0.962464	70.2599	877.767	1353.22	487.007	168.431		0.962464
PF3D7_0713900	conserved Plasmodium protein, unknown function		10709	0.204781		68	3151	2068	2866	793	640	275	960		68	3151	2068	2866	793	640	275	960		23	1325	716	862	241	228	82	300		2.14773	88.2435	346.438	398.543	125.035	78.9056	225.231	139.415		2.14773	88.2435	346.438	398.543	125.035	78.9056		2.14773
PF3D7_0716700	conserved Plasmodium protein, unknown function		3017	0.227378		8	218	518	782	233	224	95	405		8	218	518	782	233	224	95	405		6	174	474	715	215	189	81	324		1.98873	41.4319	814.054	1173.35	396.089	232.019	789.857	534.306		1.98873	41.4319	814.054	1173.35	396.089	232.019		1.98873
PF3D7_0720000	exosome complex component CSL4, putative (CSL4)		586	0.276451		9	210	153	243	97	49	37	46		9	210	153	243	97	49	37	46		19	368	336	537	183	97	83	157		32.4232	448.805	2970.99	4537.54	1735.49	614.334	4167.24	1334.47		32.4232	448.805	2970.99	4537.54	1735.49	614.334		32.4232
PF3D7_0720100	small subunit rRNA processing protein, putative		767	0.235984		5	199	195	311	81	42	31	129		5	199	195	311	81	42	31	129		12	334	371	617	173	89	63	287		15.6454	311.604	2507.17	3983.05	1254.24	430.248	2415.91	1861.8		15.6454	311.604	2507.17	3983.05	1254.24	430.248		15.6454
PF3D7_0722400	GTP-binding protein, putative		1179	0.290076		79	635	399	503	218	166	54	171		79	635	399	503	218	166	54	171		92	843	574	834	319	236	88	298		78.0322	509.754	2523.32	3502.12	1503.82	742.154	2195.93	1257.85		78.0322	509.754	2523.32	3502.12	1503.82	742.154		78.0322
PF3D7_0729200	1-cys peroxiredoxin (AOP)		721	0.25104		0	26	110	143	64	37	13	58		0	26	110	143	64	37	13	58		4	85	249	378	146	83	33	176		5.54785	84.6047	1790.57	2596.39	1126.21	427.184	1346.74	1214.98		5.54785	84.6047	1790.57	2596.39	1126.21	427.184		5.54785
PF3D7_0802500	inositol 5-phosphatase, putative		4259	0.207091		355	3348	3384	3935	1319	1175	552	1434		355	3348	3384	3935	1319	1175	552	1434		402	2523	2366	2954	1009	797	456	1159		94.3884	422.4	2878.61	3433.67	1316.27	693.12	3149.1	1354.07		94.3884	422.4	2878.61	3433.67	1316.27	693.12		94.3884
PF3D7_0804000	cactin homolog, putative		2406	0.239817		57	1569	778	1095	416	285	169	431		57	1569	778	1095	416	285	169	431		71	1612	905	1325	524	324	201	460		29.5096	477.556	1949.29	2726.52	1210.31	498.753	2457.19	951.372		29.5096	477.556	1949.29	2726.52	1210.31	498.753		29.5096
PF3D7_0804600	U2 snRNA/tRNA pseudouridine synthase, putative		1669	0.231276		13	403	514	653	179	167	74	350		13	403	514	653	179	167	74	350		18	533	693	868	235	210	105	447		10.7849	227.681	2151.59	2575.19	782.504	466.147	1850.81	1332.53		10.7849	227.681	2151.59	2575.19	782.504	466.147		10.7849
PF3D7_0804800	peptidyl-prolyl cis-trans isomerase (CYP24)		653	0.251149		4	144	92	111	67	45	13	52		4	144	92	111	67	45	13	52		12	265	243	306	138	88	35	169		18.3767	289.433	1929.56	2320.06	1174.58	499.234	1577.34	1287.9		18.3767	289.433	1929.56	2320.06	1174.58	499.234		18.3767
PF3D7_0808000	conserved Plasmodium protein, unknown function		4088	0.194227		27	357	555	716	286	189	82	362		27	357	555	716	286	189	82	362		17	212	323	402	174	102	43	178		4.15851	37.182	409.491	487.035	236.546	92.4658	309.442	216.732		4.15851	37.182	409.491	487.035	236.546	92.4658		4.15851
PF3D7_0809600	peptidase family C50, putative		17402	0.19492		74	498	2434	3331	1023	463	428	1919		74	498	2434	3331	1023	463	428	1919		26	176	861	1084	318	159	135	689		1.49408	7.24055	256.407	308.413	101.54	33.8467	228.192	196.989		1.49408	7.24055	256.407	308.413	101.54	33.8467		1.49408
PF3D7_0810400	aquaporin, putative (AQP2)		1811	0.20265		15	524	913	1323	441	383	130	601		15	524	913	1323	441	383	130	601		20	693	1193	1693	575	457	171	681		11.0436	272.777	3413.58	4628.38	1764.22	934.843	2777.47	1871.34		11.0436	272.777	3413.58	4628.38	1764.22	934.843		11.0436
PF3D7_0812500	RNA-binding protein, putative		2876	0.230529		45	1254	821	1191	325	293	189	560		45	1254	821	1191	325	293	189	560		42	1156	778	1182	303	261	168	488		14.6036	286.509	1401.95	2034.77	585.535	336.231	1718.36	844.228		14.6036	286.509	1401.95	2034.77	585.535	336.231		14.6036
PF3D7_0820000	Snf2-related CBP activator, putative (SRCAP)		6244	0.243434		82	1288	928	1625	464	283	178	770		82	1288	928	1625	464	283	178	770		30	465	282	472	137	95	54	238		4.80461	53.171	234.145	374.279	122.037	56.3741	254.484	189.782		4.80461	53.171	234.145	374.279	122.037	56.3741		4.80461
PF3D7_0823300	histone acetyltransferase GCN5 (GCN5)		4394	0.237369		22	2176	1540	2763	854	633	308	639		22	2176	1540	2763	854	633	308	639		12	1648	1179	2097	647	411	215	383		2.731	267.41	1390.3	2362.77	818.161	346.609	1439.24	433.773		2.731	267.41	1390.3	2362.77	818.161	346.609		2.731
PF3D7_0824000	conserved Plasmodium protein, unknown function		2423	0.237722		18	119	481	526	184	127	60	296		18	119	481	526	184	127	60	296		21	113	537	631	214	139	73	320		8.66694	33.4296	1148.58	1289.31	490.714	212.546	886.504	657.449		8.66694	33.4296	1148.58	1289.31	490.714	212.546		8.66694
PF3D7_0825600	cytochrome c oxidase assembly protein, putative		257	0.287938		2	66	52	55	20	12	11	29		2	66	52	55	20	12	11	29		9	184	211	255	72	47	35	162		35.0195	513.619	4256.81	4914.4	1556.42	680.934	4007.78	3136.19		35.0195	513.619	4256.81	4914.4	1556.42	680.934		35.0195
PF3D7_0826100	E3 ubiquitin-protein ligase, putative		25775	0.222386		186	7145	4200	6712	2072	1608	1012	2552		186	7145	4200	6712	2072	1608	1012	2552		115	3845	1724	2584	612	635	400	1027		4.46169	106.343	346.576	496.334	131.911	91.2512	456.45	198.254		4.46169	106.343	346.576	496.334	131.911	91.2512		4.46169
PF3D7_0902200	serine/threonine protein kinase, FIKK family (FIKK9.3)		1899	0.239073		18	531	392	465	192	243	51	284		18	531	392	465	192	243	51	284		21	595	431	533	228	276	61	308		11.0585	223.802	1176.41	1389.68	667.193	538.705	945.234	807.267		11.0585	223.802	1176.41	1389.68	667.193	538.705		11.0585
PF3D7_0902400	serine/threonine protein kinase, FIKK family (FIKK9.5)		1620	0.217284		9	256	126	154	47	69	25	92		9	256	126	154	47	69	25	92		12	318	178	213	55	88	35	124		7.40741	140.123	569.753	651.235	188.889	201.235	635.802	380.864		7.40741	140.123	569.753	651.235	188.889	201.235		7.40741
PF3D7_0903900	60S ribosomal protein L32 (RPL32)		394	0.291878		43	1153	399	615	127	140	88	189		43	1153	399	615	127	140	88	189		53	1563	775	1386	335	298	190	492		134.518	2829.95	10192.9	17416.2	4725.89	2802.03	14185.3	6213.2		134.518	2829.95	10192.9	17416.2	4725.89	2802.03		134.518
PF3D7_0906800	probable protein, unknown function		2342	0.182323		22	352	440	510	161	89	66	315		22	352	440	510	161	89	66	315		26	382	491	597	175	88	80	334		11.1016	116.567	1086.68	1262.17	415.457	139.197	1004.7	709.65		11.1016	116.567	1086.68	1262.17	415.457	139.197		11.1016
PF3D7_0906890	conserved Plasmodium protein, unknown function		419	0.181384		5	219	164	179	75	57	19	81		5	219	164	179	75	57	19	81		13	384	413	569	210	154	57	300		31.0263	653.938	5107.4	6723.15	2785.2	1362.77	4002.39	3563.25		31.0263	653.938	5107.4	6723.15	2785.2	1362.77		31.0263
PF3D7_0907300	conserved Plasmodium protein, unknown function		776	0.220361		14	160	232	307	131	105	37	134		14	160	232	307	131	105	37	134		24	278	429	615	248	200	75	295		30.9278	256.443	2864.69	3923.97	1775.77	954.897	2842.78	1891.75		30.9278	256.443	2864.69	3923.97	1775.77	954.897		30.9278
PF3D7_0908800	transporter, putative		1771	0.21965		70	777	1787	2843	954	789	403	792		70	777	1787	2843	954	789	403	792		110	1291	2550	3542	1183	1006	456	896		62.1118	520.045	7460.76	9901.19	3711.46	2103.9	7573.12	2517.22		62.1118	520.045	7460.76	9901.19	3711.46	2103.9		62.1118
PF3D7_0912500	conserved Plasmodium protein, unknown function		860	0.254651		50	1259	554	841	351	242	108	258		50	1259	554	841	351	242	108	258		62	1724	872	1330	546	407	191	462		72.093	1429.07	5254.65	7656.98	3527.91	1753.49	6532.56	2673.26		72.093	1429.07	5254.65	7656.98	3527.91	1753.49		72.093
PF3D7_0913200	elongation factor 1-beta (EF-1beta)		830	0.262651		43	1855	1135	1742	497	346	141	259		43	1855	1135	1742	497	346	141	259		55	2520	1685	2757	740	537	238	465		66.2651	2165.06	10519.3	16444.6	4954.22	2396.39	8433.73	2787.95		66.2651	2165.06	10519.3	16444.6	4954.22	2396.39		66.2651
PF3D7_0915200	ribonuclease H2 subunit C, putative		968	0.201446		3	153	332	394	91	85	36	115		3	153	332	394	91	85	36	115		10	360	660	927	248	197	92	299		10.3306	265.496	3533.06	4741.74	1423.55	754.132	2795.45	1537.19		10.3306	265.496	3533.06	4741.74	1423.55	754.132		10.3306
PF3D7_0916400	conserved Plasmodium protein, unknown function		7559	0.185342		40	828	1235	1922	572	596	279	848		40	828	1235	1922	572	596	279	848		12	308	400	563	172	206	84	260		1.58751	29.1044	274.243	368.832	126.472	100.939	326.895	171.187		1.58751	29.1044	274.243	368.832	126.472	100.939		1.58751
PF3D7_0918900	gamma-glutamylcysteine synthetase (gammaGCS)		3191	0.267314		17	508	318	525	191	183	70	295		17	508	318	525	191	183	70	295		13	456	268	427	171	147	55	226		4.07396	102.162	435.287	662.488	297.712	170.793	507.051	352.554		4.07396	102.162	435.287	662.488	297.712	170.793		4.07396
PF3D7_0919600	dolichyl-diphosphooligosaccharide--protein glycosyltransferase, putative		1433	0.194696		3	169	954	1790	487	348	134	249		3	169	954	1790	487	348	134	249		5	211	1291	2055	652	424	178	331		3.48918	105.373	4668.53	7099.79	2528.26	1096.3	3653.87	1149.34		3.48918	105.373	4668.53	7099.79	2528.26	1096.3		3.48918
PF3D7_0924700	splicing factor 3A subunit 3, putative (SF3A3)		1769	0.223855		4	167	222	392	89	73	44	203		4	167	222	392	89	73	44	203		7	207	309	547	118	96	62	268		3.95704	83.6631	905.596	1530.81	370.831	201.244	1031.09	754.098		3.95704	83.6631	905.596	1530.81	370.831	201.244		3.95704
PF3D7_0925800	conserved Plasmodium protein, unknown function		5264	0.205357		22	731	843	1152	425	292	131	660		22	731	843	1152	425	292	131	660		5	265	247	326	125	98	40	195		0.949848	35.9043	243.161	306.611	132.029	68.959	223.594	184.46		0.949848	35.9043	243.161	306.611	132.029	68.959		0.949848
PF3D7_0926000	protein kinase, putative		3830	0.218277		40	675	745	975	383	282	129	583		40	675	745	975	383	282	129	583		26	447	467	596	246	170	76	332		6.78851	83.2898	631.854	770.496	356.919	164.491	583.812	431.332		6.78851	83.2898	631.854	770.496	356.919	164.491		6.78851
PF3D7_0928600	conserved Plasmodium protein, unknown function		341	0.246334		1	89	141	121	67	37	17	55		1	89	141	121	67	37	17	55		7	225	383	442	193	102	50	233		20.5279	472.141	5821.11	6419.35	3146.63	1108.5	4313.78	3401.76		20.5279	472.141	5821.11	6419.35	3146.63	1108.5		20.5279
PF3D7_1000600	rifin (RIF)		1084	0.314576		0	78	99	87	31	5	10	86		0	78	99	87	31	5	10	86		2	232	295	366	139	56	41	237		1.84502	153.137	1410.52	1671.59	713.1	191.882	1112.55	1088.56		1.84502	153.137	1410.52	1671.59	713.1	191.882		1.84502
PF3D7_1004900	conserved Plasmodium protein, unknown function		959	0.248175		4	40	111	146	49	47	24	83		4	40	111	146	49	47	24	83		13	157	324	470	175	146	74	232		13.5558	116.788	1750.78	2426.49	1014.6	564.129	2270.07	1204.38		13.5558	116.788	1750.78	2426.49	1014.6	564.129		13.5558
PF3D7_1009600	protein phosphatase, putative		1466	0.246248		10	153	301	392	179	107	37	189		10	153	301	392	179	107	37	189		13	188	396	550	235	134	51	254		8.86767	91.4052	1399.73	1857.44	890.859	339.018	1023.19	862.21		8.86767	91.4052	1399.73	1857.44	890.859	339.018		8.86767
PF3D7_1010900	conserved Plasmodium protein, unknown function		1045	0.236364		1	205	218	381	97	89	44	205		1	205	218	381	97	89	44	205		5	463	494	899	255	206	106	431		4.78469	316.746	2449.76	4259.33	1355.98	730.144	2983.73	2052.63		4.78469	316.746	2449.76	4259.33	1355.98	730.144		4.78469
PF3D7_1013000	zinc finger protein, putative		1559	0.21873		14	294	356	501	222	164	56	163		14	294	356	501	222	164	56	163		19	373	465	687	288	206	79	222		12.1873	170.622	1545.86	2181.53	1026.3	489.416	1490.7	708.788		12.1873	170.622	1545.86	2181.53	1026.3	489.416		12.1873
PF3D7_1018400	conserved Plasmodium protein, unknown function		596	0.197987		172	1611	1894	2708	606	543	419	1585		172	1611	1894	2708	606	543	419	1585		180	2171	2371	3319	1038	875	522	1846		302.013	2597.32	20612.4	27568.8	9676.17	5437.92	25760.1	15411.1		302.013	2597.32	20612.4	27568.8	9676.17	5437.92		302.013
PF3D7_1022000	RNA-binding protein, putative		4279	0.210096		29	1205	1234	2023	526	407	176	540		29	1205	1234	2023	526	407	176	540		18	889	926	1354	348	252	107	308		4.20659	148.165	1121.29	1566.49	451.975	218.275	735.686	358.261		4.20659	148.165	1121.29	1566.49	451.975	218.275		4.20659
PF3D7_1024000	conserved Plasmodium protein, unknown function		1700	0.219412		2	161	296	480	145	99	55	196		2	161	296	480	145	99	55	196		4	199	387	660	193	120	78	260		2.35294	83.5294	1180	1922.35	631.176	261.765	1350	761.176		2.35294	83.5294	1180	1922.35	631.176	261.765		2.35294
PF3D7_1033700	bromodomain protein 1 (BDP1)		1464	0.281421		26	753	489	730	219	175	82	312		26	753	489	730	219	175	82	312		36	1230	658	925	281	220	115	403		24.5902	599.044	2329.23	3128.42	1066.94	556.694	2310.79	1369.54		24.5902	599.044	2329.23	3128.42	1066.94	556.694		24.5902
PF3D7_1106700	dna2/nam7 helicase family member, putative		3074	0.222837		21	386	608	750	237	169	109	447		21	386	608	750	237	169	109	447		18	315	558	669	220	134	96	366		5.85556	73.1945	940.794	1077.42	397.853	161.679	918.673	592.388		5.85556	73.1945	940.794	1077.42	397.853	161.679		5.85556
PF3D7_1108900	conserved Plasmodium protein, unknown function		1391	0.213515		29	313	243	374	103	83	36	168		29	313	243	374	103	83	36	168		35	462	378	624	166	128	61	297		25.1618	237.239	1408.34	2221.42	663.551	341.481	1290.44	1062.54		25.1618	237.239	1408.34	2221.42	663.551	341.481		25.1618
PF3D7_1110300	conserved Plasmodium protein, unknown function		662	0.252266		94	1866	807	904	387	401	104	255		94	1866	807	904	387	401	104	255		96	2302	1197	1554	684	613	188	496		145.015	2478.85	9370.09	11622.4	5740.18	3430.51	8353.47	3728.1		145.015	2478.85	9370.09	11622.4	5740.18	3430.51		145.015
PF3D7_1110400	asparagine-rich antigen		4449	0.252416		131	3890	2302	3456	1179	843	518	1343		131	3890	2302	3456	1179	843	518	1343		102	2664	1771	2632	892	565	395	1009		22.9265	426.837	2062.71	2928.75	1113.96	470.443	2611.37	1128.34		22.9265	426.837	2062.71	2928.75	1113.96	470.443		22.9265
PF3D7_1112200	ubiquinone biosynthesis protein COQ4, putative (COQ4)		1067	0.223055		0	39	237	368	135	121	49	131		0	39	237	368	135	121	49	131		5	154	538	877	320	259	116	325		4.68604	103.093	2612.93	4069.35	1666.35	899.719	3197.75	1515.46		4.68604	103.093	2612.93	4069.35	1666.35	899.719		4.68604
PF3D7_1120500	tRNA nucleotidyltransferase, putative		2374	0.206403		27	776	824	1190	414	224	177	595		27	776	824	1190	414	224	177	595		34	893	969	1417	517	256	214	669		14.3218	268.324	2115	2954.93	1210.19	399.747	2651.64	1402.27		14.3218	268.324	2115	2954.93	1210.19	399.747		14.3218
PF3D7_1120600	conserved Plasmodium protein, unknown function		7632	0.210823		139	1469	2987	4161	967	808	671	1723		139	1469	2987	4161	967	808	671	1723		76	549	1110	1386	302	303	227	591		9.95807	51.3627	753.669	899.109	219.864	147.144	874.869	385.351		9.95807	51.3627	753.669	899.109	219.864	147.144		9.95807
PF3D7_1121700	protein GCN20 (GCN20)		2447	0.24765		41	619	646	749	233	201	79	406		41	619	646	749	233	201	79	406		49	715	719	895	279	228	98	432		20.0245	208.418	1522.68	1810.79	633.429	345.321	1178.18	878.627		20.0245	208.418	1522.68	1810.79	633.429	345.321		20.0245
PF3D7_1123900	splicing factor, putative		435	0.342529		15	819	282	267	103	63	44	69		15	819	282	267	103	63	44	69		27	1128	594	763	287	165	113	270		62.069	1848.28	7075.86	8685.06	3666.67	1406.9	7641.38	3089.66		62.069	1848.28	7075.86	8685.06	3666.67	1406.9		62.069
PF3D7_1124300	conserved Plasmodium protein, unknown function		1575	0.254603		11	435	576	764	185	129	57	267		11	435	576	764	185	129	57	267		15	577	790	947	242	158	80	357		9.52381	261.587	2599.37	2977.14	853.968	372.063	1493.97	1128.25		9.52381	261.587	2599.37	2977.14	853.968	372.063		9.52381
PF3D7_1126400	large ribosomal subunit processing factor, putative		543	0.243094		27	532	395	405	138	91	63	159		27	532	395	405	138	91	63	159		36	781	662	830	242	158	122	357		66.2983	1025.78	6318.6	7567.22	2476.98	1079.19	6609.58	3272.56		66.2983	1025.78	6318.6	7567.22	2476.98	1079.19		66.2983
PF3D7_1126900	small nuclear ribonucleoprotein F, putative (SNRPF)		257	0.319066		24	830	433	525	218	209	58	86		24	830	433	525	218	209	58	86		34	1159	814	1202	482	417	140	310		132.296	3217.9	16412.5	23155.6	10420.2	6011.67	16023.3	6003.89		132.296	3217.9	16412.5	23155.6	10420.2	6011.67		132.296
PF3D7_1127100	deoxyuridine 5'-triphosphate nucleotidohydrolase (dUTPase)		521	0.314779		6	175	155	196	69	58	27	114		6	175	155	196	69	58	27	114		14	315	341	459	141	110	59	281		26.8714	431.862	3391.55	4362.76	1504.8	783.109	3332.05	2685.22		26.8714	431.862	3391.55	4362.76	1504.8	783.109		26.8714
PF3D7_1128400	geranylgeranyl pyrophosphate synthase, putative (GGPPS)		1120	0.276786		3	258	305	455	201	118	82	176		3	258	305	455	201	118	82	176		6	394	463	770	296	169	122	301		5.35714	250.893	2141.96	3403.57	1468.75	558.929	3204.46	1337.5		5.35714	250.893	2141.96	3403.57	1468.75	558.929		5.35714
PF3D7_1133100	conserved membrane protein, unknown function		3172	0.21343		21	822	610	814	259	157	133	471		21	822	610	814	259	157	133	471		18	782	566	757	240	123	122	397		5.67465	175.914	924.653	1181.59	420.555	143.758	1131.46	622.951		5.67465	175.914	924.653	1181.59	420.555	143.758		5.67465
PF3D7_1134500	alpha/beta hydrolase, putative		5233	0.184024		39	1358	1144	1950	745	552	198	678		39	1358	1144	1950	745	552	198	678		11	498	355	572	226	196	61	202		2.10204	67.8387	351.615	541.181	240.015	138.735	343.015	192.05		2.10204	67.8387	351.615	541.181	240.015	138.735		2.10204
PF3D7_1205800	high mobility group protein B3, putative (HMGB3)		6851	0.223179		99	2242	1609	2394	740	1072	227	827		99	2242	1609	2394	740	1072	227	827		39	839	544	707	223	380	68	254		5.6926	87.4325	411.473	510.874	180.85	205.517	291.928	184.499		5.6926	87.4325	411.473	510.874	180.85	205.517		5.6926
PF3D7_1206700	eukaryotic translation initiation factor 5, putative		1697	0.251621		10	782	648	1025	275	281	126	263		10	782	648	1025	275	281	126	263		13	1307	885	1285	376	333	169	351		7.66058	549.204	2702.42	3748.97	1231	727.166	2929.29	1029.46		7.66058	549.204	2702.42	3748.97	1231	727.166		7.66058
PF3D7_1211100	HSP20-like chaperone		695	0.286331		9	43	99	119	53	51	17	67		9	43	99	119	53	51	17	67		18	108	239	342	131	108	41	185		25.8993	110.791	1782.73	2437.41	1047.48	575.54	1735.25	1325.18		25.8993	110.791	1782.73	2437.41	1047.48	575.54		25.8993
PF3D7_1211200	conserved Plasmodium protein, unknown function		5495	0.196178		57	1077	1182	2060	666	333	180	864		57	1077	1182	2060	666	333	180	864		18	400	374	602	198	112	55	268		3.27571	52.0473	352.684	542.493	200.182	75.5232	294.449	242.766		3.27571	52.0473	352.684	542.493	200.182	75.5232		3.27571
PF3D7_1212900	bromodomain protein 2, putative (BDP2)		3266	0.227189		20	1196	745	920	327	342	99	381		20	1196	745	920	327	342	99	381		17	1112	704	877	305	314	85	302		5.20514	242.805	1116.96	1329.45	518.983	356.093	765.462	460.196		5.20514	242.805	1116.96	1329.45	518.983	356.093		5.20514
PF3D7_1213300	conserved Plasmodium protein, unknown function		334	0.275449		4	90	295	404	142	58	38	75		4	90	295	404	142	58	38	75		13	227	619	977	369	158	103	287		38.9222	485.03	9604.79	14482	6137.72	1754.49	9071.86	4275.45		38.9222	485.03	9604.79	14482	6137.72	1754.49		38.9222
PF3D7_1216900	DNA-binding chaperone, putative		2819	0.243703		53	1959	1429	2222	504	377	372	600		53	1959	1429	2222	504	377	372	600		51	2006	1453	2075	503	344	304	528		18.0915	507.272	2670.81	3644.2	991.486	452.288	3172.05	931.891		18.0915	507.272	2670.81	3644.2	991.486	452.288		18.0915
PF3D7_1218600	arginine--tRNA ligase, putative		1766	0.261042		45	636	412	521	187	144	52	265		45	636	412	521	187	144	52	265		66	955	530	707	247	180	74	352		37.3726	385.617	1555.49	1981.88	777.463	377.69	1232.73	992.072		37.3726	385.617	1555.49	1981.88	777.463	377.69		37.3726
PF3D7_1221700	FbpA domain protein, putative		2740	0.220438		7	425	1316	1682	584	371	177	463		7	425	1316	1682	584	371	177	463		5	345	1269	1583	614	336	160	389		1.82482	89.781	2400	2860.22	1245.26	454.38	1717.52	706.569		1.82482	89.781	2400	2860.22	1245.26	454.38		1.82482
PF3D7_1223500	conserved Plasmodium protein, unknown function		13514	0.201125		150	2485	2288	2998	1192	1108	465	1587		150	2485	2288	2998	1192	1108	465	1587		78	939	808	922	359	394	148	524		5.77179	49.5782	309.827	337.798	147.625	108.036	322.11	192.911		5.77179	49.5782	309.827	337.798	147.625	108.036		5.77179
PF3D7_1233400	conserved Plasmodium membrane protein, unknown function		1847	0.214402		68	1493	844	1243	462	240	176	415		68	1493	844	1243	462	240	176	415		79	1446	978	1476	602	274	210	443		42.7721	558.202	2743.91	3956.15	1811.04	549.54	3344.34	1193.29		42.7721	558.202	2743.91	3956.15	1811.04	549.54		42.7721
PF3D7_1237800	ubiquitin-like modifier HUB1, putative (HUB1)		220	0.254545		0	95	51	74	38	23	11	35		0	95	51	74	38	23	11	35		4	238	209	301	119	72	35	182		18.1818	772.727	4922.73	6777.27	3009.09	1213.64	4681.82	4118.18		18.1818	772.727	4922.73	6777.27	3009.09	1213.64		18.1818
PF3D7_1239800	conserved Plasmodium protein, unknown function		17303	0.186326		80	1271	5298	11866	1680	4120	1311	2734		80	1271	5298	11866	1680	4120	1311	2734		29	456	3034	5664	512	1894	500	1188		1.67601	18.8407	908.571	1620.53	164.422	405.421	849.91	341.617		1.67601	18.8407	908.571	1620.53	164.422	405.421		1.67601
PF3D7_1243700	ubiquitin-conjugating enzyme E2, putative		1397	0.256263		70	1081	1336	1939	449	567	202	288		70	1081	1336	1939	449	567	202	288		76	1323	1629	2866	610	747	289	449		54.4023	675.018	6042.23	10156.8	2425.91	1980.67	6084.47	1599.14		54.4023	675.018	6042.23	10156.8	2425.91	1980.67		54.4023
PF3D7_1244400	conserved Plasmodium protein, unknown function		4006	0.212931		72	2416	1561	2681	846	516	266	774		72	2416	1561	2681	846	516	266	774		57	1885	1214	1969	643	334	174	518		14.2287	335.497	1570.39	2433.35	891.912	309.036	1277.58	643.535		14.2287	335.497	1570.39	2433.35	891.912	309.036		14.2287
PF3D7_1244800	cytoplasmic translation machinery associated protein, putative		999	0.278278		33	1102	512	577	206	129	94	279		33	1102	512	577	206	129	94	279		54	1782	911	1196	449	269	199	537		54.0541	1272.27	4725.73	5926.93	2497.5	997.998	5858.86	2674.67		54.0541	1272.27	4725.73	5926.93	2497.5	997.998		54.0541
PF3D7_1250500	AP-3 complex subunit sigma, putative		468	0.286325		4	163	154	179	79	34	24	114		4	163	154	179	79	34	24	114		10	296	337	436	153	73	54	280		21.3675	450.855	3732.91	4613.25	1816.24	579.06	3395.3	2978.63		21.3675	450.855	3732.91	4613.25	1816.24	579.06		21.3675
PF3D7_1250600	eukaryotic translation initiation factor 2b, subunit 2, putative		2039	0.245218		19	260	357	512	155	92	66	321		19	260	357	512	155	92	66	321		23	275	398	605	170	92	80	341		11.28	96.616	1011.77	1469.35	463.462	167.239	1154	832.271		11.28	96.616	1011.77	1469.35	463.462	167.239		11.28
PF3D7_1251700	tryptophan--tRNA ligase, putative (aTrpRS)		1677	0.223614		3	220	286	375	135	101	33	207		3	220	286	375	135	101	33	207		6	265	373	521	181	126	46	273		3.57782	112.701	1152.65	1538.46	599.881	278.473	806.798	810.376		3.57782	112.701	1152.65	1538.46	599.881	278.473		3.57782
PF3D7_1303400	conserved Plasmodium protein, unknown function		3068	0.233703		27	692	509	700	203	191	100	421		27	692	509	700	203	191	100	421		23	651	456	615	185	159	86	341		7.49674	151.565	770.209	992.503	335.072	191.982	824.641	553.129		7.49674	151.565	770.209	992.503	335.072	191.982		7.49674
PF3D7_1305300	conserved Plasmodium protein, unknown function		10576	0.201872		60	2689	1921	2863	664	359	289	874		60	2689	1921	2863	664	359	289	874		20	1051	667	858	197	123	86	270		1.89107	70.9153	326.778	401.664	103.536	43.1165	239.221	127.08		1.89107	70.9153	326.778	401.664	103.536	43.1165		1.89107
PF3D7_1306900	U1 small nuclear ribonucleoprotein A, putative		1348	0.261869		103	817	869	1160	434	475	185	275		103	817	869	1160	434	475	185	275		136	1136	1121	1626	598	606	260	418		100.89	600.89	4309.35	5971.81	2465.13	1665.43	5673.59	1543.03		100.89	600.89	4309.35	5971.81	2465.13	1665.43		100.89
PF3D7_1307800	fork head domain protein, putative		1683	0.237671		21	169	310	379	118	87	64	198		21	169	310	379	118	87	64	198		28	209	407	534	152	110	91	264		16.637	88.5324	1253.12	1571	502.08	242.424	1590.61	780.749		16.637	88.5324	1253.12	1571	502.08	242.424		16.637
PF3D7_1308900	mRNA-decapping enzyme 2, putative (DCP2)		3521	0.259301		50	1552	1069	1483	413	249	168	654		50	1552	1069	1483	413	249	168	654		37	1173	728	963	271	146	104	406		10.5084	237.717	1071.57	1354.16	427.719	153.65	868.787	573.701		10.5084	237.717	1071.57	1354.16	427.719	153.65		10.5084
PF3D7_1309700	vacuolar protein sorting-associated protein 18, putative (VPS18)		5018	0.211638		51	663	1107	1679	476	297	226	775		51	663	1107	1679	476	297	226	775		38	433	779	1083	312	182	141	521		7.57274	61.5783	804.504	1068.55	345.556	134.516	826.624	516.74		7.57274	61.5783	804.504	1068.55	345.556	134.516		7.57274
PF3D7_1310400	conserved Plasmodium protein, unknown function		3407	0.219548		17	681	636	878	238	297	140	442		17	681	636	878	238	297	140	442		9	450	393	524	141	181	84	237		2.64162	94.2178	597.887	761.667	230.114	196.947	725.271	346.346		2.64162	94.2178	597.887	761.667	230.114	196.947		2.64162
PF3D7_1312700	probable protein, unknown function		1688	0.199645		2	128	294	357	112	70	41	167		2	128	294	357	112	70	41	167		4	163	383	501	148	91	58	228		2.36967	69.3128	1175.95	1469.79	487.559	200.237	1010.66	672.393		2.36967	69.3128	1175.95	1469.79	487.559	200.237		2.36967
PF3D7_1314700	conserved Plasmodium protein, unknown function		1661	0.254064		16	210	815	1092	275	209	135	484		16	210	815	1092	275	209	135	484		22	258	1059	1436	378	256	180	590		13.245	110.777	3304.03	4279.95	1264.3	571.343	3187.84	1767.61		13.245	110.777	3304.03	4279.95	1264.3	571.343		13.245
PF3D7_1315700	tRNA (adenine(58)-N(1))-methyltransferase catalytic subunit TRM61, putative (GCD14)		950	0.234737		1	124	136	180	55	51	20	102		1	124	136	180	55	51	20	102		6	315	359	524	185	152	61	273		6.31579	236.842	1958.95	2731.58	1082.11	592.632	1889.47	1430.53		6.31579	236.842	1958.95	2731.58	1082.11	592.632		6.31579
PF3D7_1317300	conserved Plasmodium protein, unknown function		886	0.227991		12	301	261	354	136	95	47	123		12	301	261	354	136	95	47	123		21	463	471	702	256	185	91	280		23.702	373.589	2755.08	3923.25	1606.09	774.266	3021.44	1573.36		23.702	373.589	2755.08	3923.25	1606.09	774.266		23.702
PF3D7_1317800	40S ribosomal protein S19 (RPS19)		436	0.309633		39	978	393	402	179	136	44	95		39	978	393	402	179	136	44	95		48	1325	748	971	418	287	113	328		110.092	2167.43	8889.91	11025.2	5327.98	2438.07	7623.85	3743.12		110.092	2167.43	8889.91	11025.2	5327.98	2438.07		110.092
PF3D7_1323400	60S ribosomal protein L23 (RPL23)		569	0.275923		52	1169	521	760	310	275	92	122		52	1169	521	760	310	275	92	122		61	1600	830	1273	538	413	166	296		107.206	2005.27	7558.88	11075.6	5253.08	2688.93	8581.72	2588.75		107.206	2005.27	7558.88	11075.6	5253.08	2688.93		107.206
PF3D7_1327600	nicotinate-nucleotide adenylyltransferase (NMNAT)		614	0.239414		2	90	108	150	40	75	14	50		2	90	108	150	40	75	14	50		7	178	266	380	93	132	36	164		11.4007	206.84	2245.93	3065.15	842.02	796.417	1724.76	1328.99		11.4007	206.84	2245.93	3065.15	842.02	796.417		11.4007
PF3D7_1333500	conserved Plasmodium protein, unknown function		1385	0.206498		14	319	403	420	120	64	43	214		14	319	403	420	120	64	43	214		22	473	581	701	196	105	71	353		15.8845	244.043	2174.01	2506.14	786.282	280.866	1508.3	1268.59		15.8845	244.043	2174.01	2506.14	786.282	280.866		15.8845
PF3D7_1336700	conserved Plasmodium protein, unknown function		476	0.30042		5	299	322	307	93	92	51	125		5	299	322	307	93	92	51	125		13	491	562	662	179	160	103	306		27.3109	735.294	6117.65	6886.55	2090.34	1245.8	6365.55	3199.58		27.3109	735.294	6117.65	6886.55	2090.34	1245.8		27.3109
PF3D7_1337100	protein kinase 6 (PK6)		910	0.257143		2	133	195	344	52	65	39	162		2	133	195	344	52	65	39	162		7	336	460	814	178	170	98	363		7.69231	263.736	2619.78	4428.57	1086.81	692.308	3168.13	1984.62		7.69231	263.736	2619.78	4428.57	1086.81	692.308		7.69231
PF3D7_1341200	60S ribosomal protein L18, putative		553	0.298373		31	618	161	285	118	76	33	110		31	618	161	285	118	76	33	110		38	874	353	617	216	134	73	272		68.7161	1126.58	3309.22	5524.41	2169.98	898.734	3884.27	2448.46		68.7161	1126.58	3309.22	5524.41	2169.98	898.734		68.7161
PF3D7_1341900	V-type proton ATPase subunit D, putative		737	0.322931		29	1314	1142	1507	649	491	266	845		29	1314	1142	1507	649	491	266	845		40	1778	1768	2420	922	685	408	1130		54.2741	1720.49	12430.1	16256.4	6951.15	3443.69	16282.2	7628.22		54.2741	1720.49	12430.1	16256.4	6951.15	3443.69		54.2741
PF3D7_1342700	transcription activator, putative		174	0.33908		8	299	184	160	82	56	20	100		8	299	184	160	82	56	20	100		19	493	449	529	233	153	62	344		109.195	2022.99	13373.6	15051.7	7442.53	3258.62	10482.8	9839.08		109.195	2022.99	13373.6	15051.7	7442.53	3258.62		109.195
PF3D7_1345200	rhomboid protease ROM6, putative (ROM6)		1709	0.21182		26	485	273	377	144	161	47	225		26	485	273	377	144	161	47	225		36	633	366	526	192	201	67	302		21.065	264.482	1110.01	1523.7	624.342	435.927	1153.31	879.462		21.065	264.482	1110.01	1523.7	624.342	435.927		21.065
PF3D7_1349200	glutamate--tRNA ligase, putative		2591	0.247781		18	476	345	536	194	191	63	284		18	476	345	536	194	191	63	284		15	403	294	440	177	158	49	219		5.78927	111.154	588.19	840.988	379.776	226.168	556.542	420.687		5.78927	111.154	588.19	840.988	379.776	226.168		5.78927
PF3D7_1349400	cytidine and deoxycytidylate deaminase, putative		694	0.253602		13	350	284	365	134	192	39	112		13	350	284	365	134	192	39	112		23	518	504	725	253	325	80	263		33.1412	533.141	3763.69	5172.91	2025.94	1734.87	3390.49	1886.17		33.1412	533.141	3763.69	5172.91	2025.94	1734.87		33.1412
PF3D7_1350000	conserved Plasmodium protein, unknown function		796	0.229899		108	704	771	905	282	177	128	414		108	704	771	905	282	177	128	414		135	1004	1212	1435	465	300	223	638		169.598	899.497	7889.45	8924.62	3246.23	1396.98	8239.95	3988.69		169.598	899.497	7889.45	8924.62	3246.23	1396.98		169.598
PF3D7_1350100	lysine--tRNA ligase (KRS1)		1750	0.299429		3	248	158	218	79	55	23	95		3	248	158	218	79	55	23	95		6	307	223	306	101	65	34	129		3.42857	125.143	660.571	865.714	321.143	137.714	571.429	366.857		3.42857	125.143	660.571	865.714	321.143	137.714		3.42857
PF3D7_1350200	small nuclear ribonucleoprotein E, putative (SNRPE)		278	0.255396		11	344	116	141	41	51	17	53		11	344	116	141	41	51	17	53		23	539	344	489	127	140	50	228		82.7338	1384.89	6413.67	8708.63	2539.57	1866.91	5291.37	4082.73		82.7338	1384.89	6413.67	8708.63	2539.57	1866.91		82.7338
PF3D7_1352000	conserved Plasmodium protein, unknown function		6020	0.195847		22	492	1109	1604	531	362	193	909		22	492	1109	1604	531	362	193	909		5	170	342	465	157	126	59	282		0.830565	20.2658	294.518	382.392	145.017	77.5748	288.372	233.056		0.830565	20.2658	294.518	382.392	145.017	77.5748		0.830565
PF3D7_1352700	P-loop containing nucleoside triphosphate hydrolase, putative		7601	0.204447		25	1076	969	1342	296	183	139	604		25	1076	969	1342	296	183	139	604		7	398	298	381	82	59	43	181		0.920931	37.3635	203.263	248.257	59.9921	28.812	166.425	118.537		0.920931	37.3635	203.263	248.257	59.9921	28.812		0.920931
PF3D7_1353900	proteasome subunit alpha type-7, putative		722	0.299169		3	181	229	330	137	100	52	44		3	181	229	330	137	100	52	44		10	305	425	674	261	192	100	156		13.8504	301.939	3051.25	4621.88	2008.31	986.15	4074.79	1076.18		13.8504	301.939	3051.25	4621.88	2008.31	986.15		13.8504
PF3D7_1355700	NLI interacting factor-like phosphatase, putative (NIF3)		3866	0.210554		8	954	513	713	244	265	82	290		8	954	513	713	244	265	82	290		3	674	290	394	145	158	42	142		0.775996	124.418	388.774	504.656	208.484	151.578	319.71	182.876		0.775996	124.418	388.774	504.656	208.484	151.578		0.775996
PF3D7_1355800	splicing factor 3B subunit 5, putative (SF3B5)		257	0.330739		8	260	109	132	61	26	25	55		8	260	109	132	61	26	25	55		18	453	330	462	175	79	73	232		70.0389	1256.81	6653.7	8902.72	3785.99	1140.08	8357.98	4494.16		70.0389	1256.81	6653.7	8902.72	3785.99	1140.08		70.0389
PF3D7_1357000	elongation factor 1-alpha		1331	0.356123		13	239	133	161	75	59	19	17		13	239	133	161	75	59	19	17		21	345	241	321	132	95	38	73		15.7776	184.823	938.392	1194.59	551.465	264.463	839.97	273.479		15.7776	184.823	938.392	1194.59	551.465	264.463		15.7776
PF3D7_1358900	GTP-binding protein, putative		1089	0.319559		27	695	381	398	195	102	37	197		27	695	381	398	195	102	37	197		45	1174	729	935	436	229	94	416		41.3223	768.595	3469.24	4250.69	2224.98	779.614	2539.03	1900.83		41.3223	768.595	3469.24	4250.69	2224.98	779.614		41.3223
PF3D7_1359400	CUGBP Elav-like family member 1 (CELF1)		1528	0.306283		25	529	334	463	185	164	58	163		25	529	334	463	185	164	58	163		35	702	438	629	243	206	83	223		22.9058	327.88	1485.6	2037.96	883.508	499.346	1598.17	726.44		22.9058	327.88	1485.6	2037.96	883.508	499.346		22.9058
PF3D7_1363300	50S ribosomal protein L9, mitochondrial, putative		751	0.235686		12	134	194	279	115	84	25	119		12	134	194	279	115	84	25	119		22	222	367	567	220	165	55	272		29.2943	211.718	2532.62	3737.68	1628.5	814.913	2154.46	1802.93		29.2943	211.718	2532.62	3737.68	1628.5	814.913		29.2943
PF3D7_1365500	glycine cleavage system T protein, putative (GCVT)		1219	0.243642		8	153	239	263	119	129	41	152		8	153	239	263	119	129	41	152		14	235	375	461	195	181	70	272		11.4848	137.818	1594.75	1872.85	889.253	550.451	1689.09	1110.75		11.4848	137.818	1594.75	1872.85	889.253	550.451		11.4848
PF3D7_1371700	serine/threonine protein kinase, FIKK family		1683	0.210933		7	225	529	602	237	388	67	229		7	225	529	602	237	388	67	229		10	273	712	815	304	461	96	306		5.94177	115.865	2192.51	2397.5	1003.57	1014.85	1677.96	904.932		5.94177	115.865	2192.51	2397.5	1003.57	1014.85		5.94177
PF3D7_1371800	Plasmodium exported protein, unknown function		1321	0.227858		27	533	2586	2423	607	1143	235	300		27	533	2586	2423	607	1143	235	300		33	713	2233	3437	827	1516	324	466		24.9811	385.314	8758.52	12880.4	3478.43	4250.57	7214.23	1755.49		24.9811	385.314	8758.52	12880.4	3478.43	4250.57		24.9811
PF3D7_1400300	rifin (RIF)		1027	0.340798		2	20	76	71	28	12	14	60		2	20	76	71	28	12	14	60		7	92	253	329	131	90	53	195		6.81597	64.2648	1276.53	1586.17	708.861	325.219	1518.01	945.472		6.81597	64.2648	1276.53	1586.17	708.861	325.219		6.81597
PF3D7_1402700	U2 snRNP-associated SURP motif-containing protein, putative (SR140)		1953	0.259089		85	1435	823	987	342	245	120	533		85	1435	823	987	342	245	120	533		99	1407	962	1172	415	282	151	592		50.6912	513.569	2552.48	2970.81	1180.75	535.074	2274.45	1508.45		50.6912	513.569	2552.48	2970.81	1180.75	535.074		50.6912
PF3D7_1404100	cytochrome c, putative		346	0.34104		22	407	239	275	90	37	41	121		22	407	239	275	90	37	41	121		33	601	540	777	246	100	108	384		95.3757	1239.88	8086.71	11118.5	3950.87	1072.25	9182.08	5523.12		95.3757	1239.88	8086.71	11118.5	3950.87	1072.25		95.3757
PF3D7_1408400	DNA repair helicase, putative		3482	0.22286		24	442	533	668	272	243	112	434		24	442	533	668	272	243	112	434		14	266	305	365	165	143	62	232		4.02068	54.5663	454.049	518.955	263.354	152.211	523.837	331.706		4.02068	54.5663	454.049	518.955	263.354	152.211		4.02068
PF3D7_1408600	40S ribosomal protein S8e, putative		655	0.326718		33	1008	353	453	171	100	60	97		33	1008	353	453	171	100	60	97		41	1311	602	875	299	169	117	255		62.5954	1427.48	4763.36	6613.74	2537.4	955.725	5254.96	1937.4		62.5954	1427.48	4763.36	6613.74	2537.4	955.725		62.5954
PF3D7_1417500	H/ACA ribonucleoprotein complex subunit 4, putative (CBF5)		1400	0.284286		33	309	214	311	82	116	30	116		33	309	214	311	82	116	30	116		48	410	298	448	107	143	40	155		34.2857	209.286	1103.57	1584.29	425	378.571	840.714	551.429		34.2857	209.286	1103.57	1584.29	425	378.571		34.2857
PF3D7_1417600	conserved Plasmodium protein, unknown function		13988	0.217115		161	4582	2934	4055	1167	1193	636	1551		161	4582	2934	4055	1167	1193	636	1551		90	2013	1082	1338	349	434	215	514		6.43409	102.588	400.844	473.549	138.619	114.956	452.102	182.871		6.43409	102.588	400.844	473.549	138.619	114.956		6.43409
PF3D7_1419400	conserved Plasmodium membrane protein, unknown function		6602	0.196456		53	2245	1214	1763	389	342	179	768		53	2245	1214	1763	389	342	179	768		16	844	387	514	113	118	55	237		2.42351	91.1845	303.847	385.489	95.1227	66.3435	245.077	178.734		2.42351	91.1845	303.847	385.489	95.1227	66.3435		2.42351
PF3D7_1420300	zinc finger protein, putative		908	0.194934		8	78	108	143	47	125	18	82		8	78	108	143	47	125	18	82		20	234	318	463	169	264	57	228		22.0264	183.921	1814.98	2525.33	1034.14	1077.09	1846.92	1250		22.0264	183.921	1814.98	2525.33	1034.14	1077.09		22.0264
PF3D7_1420400	glycine--tRNA ligase (GlyRS)		2669	0.248408		28	648	580	831	231	134	103	487		28	648	580	831	231	134	103	487		24	598	536	772	213	103	91	414		8.99213	159.985	1040.84	1432	443.612	143.125	1003	771.825		8.99213	159.985	1040.84	1432	443.612	143.125		8.99213
PF3D7_1421200	40S ribosomal protein S25 (RPS25)		315	0.333333		34	1097	505	556	240	164	81	109		34	1097	505	556	240	164	81	109		44	1463	933	1270	552	330	182	361		139.683	3311.11	15349.2	19961.9	9736.51	3882.54	16993.7	5704.76		139.683	3311.11	15349.2	19961.9	9736.51	3882.54		139.683
PF3D7_1422700	conserved Plasmodium protein, unknown function		3572	0.231243		21	344	563	799	223	171	109	479		21	344	563	799	223	171	109	479		12	193	327	459	128	91	61	268		3.35946	38.6338	474.524	636.338	199.328	94.6249	502.52	373.46		3.35946	38.6338	474.524	636.338	199.328	94.6249		3.35946
PF3D7_1423200	peptidyl-prolyl cis-trans isomerase (CYP52)		1333	0.260315		17	524	406	549	146	231	46	227		17	524	406	549	146	231	46	227		25	702	586	910	226	346	76	366		18.7547	375.844	2278.32	3379.59	942.236	961.74	1677.42	1366.09		18.7547	375.844	2278.32	3379.59	942.236	961.74		18.7547
PF3D7_1424100	60S ribosomal protein L5, putative		882	0.309524		49	1598	574	711	321	190	88	281		49	1598	574	711	321	190	88	281		60	2235	891	1143	495	320	165	494		68.0272	1807.26	5234.69	6416.1	3117.91	1344.67	5502.27	2786.85		68.0272	1807.26	5234.69	6416.1	3117.91	1344.67		68.0272
PF3D7_1425200	enoyl-CoA hydratase, putative		1220	0.203279		13	372	204	413	78	81	44	104		13	372	204	413	78	81	44	104		22	531	340	690	136	125	75	210		18.0328	310.656	1444.26	2800	619.672	379.508	1808.2	856.557		18.0328	310.656	1444.26	2800	619.672	379.508		18.0328
PF3D7_1426000	60S ribosomal protein L21 (RPL21)		485	0.268041		48	2090	717	912	393	311	131	253		48	2090	717	912	393	311	131	253		55	2786	1032	1579	703	493	234	493		113.402	4094.85	11026.8	16117.5	8053.61	3764.95	14191.8	5057.73		113.402	4094.85	11026.8	16117.5	8053.61	3764.95		113.402
PF3D7_1434800	mitochondrial acidic protein MAM33, putative		758	0.292876		1	13	44	54	23	19	11	12		1	13	44	54	23	19	11	12		5	61	146	203	85	64	29	114		6.59631	58.0475	998.681	1325.86	624.011	313.984	1125.33	749.34		6.59631	58.0475	998.681	1325.86	624.011	313.984		6.59631
PF3D7_1436000	glucose-6-phosphate isomerase (GPI)		1739	0.256469		16	629	362	406	212	138	42	234		16	629	362	406	212	138	42	234		23	937	468	566	274	173	60	312		13.226	384.129	1394.48	1611.27	875.791	368.603	1014.95	893.042		13.226	384.129	1394.48	1611.27	875.791	368.603		13.226
PF3D7_1439200	conserved Plasmodium protein, unknown function		3676	0.188792		32	769	1090	1605	563	258	259	473		32	769	1090	1605	563	258	259	473		20	525	747	1042	378	154	167	265		5.4407	102.013	1053.05	1403.43	571.273	155.332	1336.24	358.814		5.4407	102.013	1053.05	1403.43	571.273	155.332		5.4407
PF3D7_1439700	leucine carboxyl methyltransferase, putative		978	0.243354		1	71	224	349	120	116	36	134		1	71	224	349	120	116	36	134		5	212	512	822	297	245	90	328		5.11247	155.419	2712.68	4161.55	1687.12	928.425	2707.57	1668.71		5.11247	155.419	2712.68	4161.55	1687.12	928.425		5.11247
PF3D7_1439800	vesicle-associated membrane protein, putative		724	0.25		10	228	196	268	120	110	36	110		10	228	196	268	120	110	36	110		19	381	373	549	226	209	74	258		26.2431	375.691	2669.89	3754.14	1734.81	1070.44	3006.91	1773.48		26.2431	375.691	2669.89	3754.14	1734.81	1070.44		26.2431
PF3D7_1445600	RNA-binding protein, putative		1786	0.244681		48	735	212	324	157	151	42	123		48	735	212	324	157	151	42	123		72	1188	296	465	210	190	60	169		40.3135	474.244	858.903	1288.91	653.415	394.177	988.242	470.885		40.3135	474.244	858.903	1288.91	653.415	394.177		40.3135
PF3D7_1445700	conserved Plasmodium protein, unknown function		1053	0.264957		16	1070	533	571	172	153	65	252		16	1070	533	571	172	153	65	252		32	1701	960	1165	398	318	150	494		30.3894	1151.95	4724.6	5477.68	2100.66	1118.71	4189.93	2334.28		30.3894	1151.95	4724.6	5477.68	2100.66	1118.71		30.3894
PF3D7_1445900	ATP-dependent RNA helicase DDX5, putative (DDX5)		1582	0.293932		6	337	189	280	68	82	31	173		6	337	189	280	68	82	31	173		9	449	267	400	86	107	43	235		5.689	202.908	874.842	1252.21	302.149	250.948	799.621	739.57		5.689	202.908	874.842	1252.21	302.149	250.948		5.689
PF3D7_1446500	conserved Plasmodium protein, unknown function		9005	0.227318		21	1719	990	1587	552	452	177	899		21	1719	990	1587	552	452	177	899		5	634	305	456	165	155	54	278		0.555247	50.1943	175.569	250.75	101.832	63.8534	176.458	153.692		0.555247	50.1943	175.569	250.75	101.832	63.8534		0.555247
PF3D7_1448100	conserved Plasmodium protein, unknown function		587	0.189097		5	171	145	172	62	94	19	104		5	171	145	172	62	94	19	104		12	309	325	424	131	163	48	264		20.4429	376.491	2868.82	3577.51	1240.2	1028.96	2405.45	2238.5		20.4429	376.491	2868.82	3577.51	1240.2	1028.96		20.4429
PF3D7_1451000	conserved Plasmodium protein, unknown function		2414	0.212925		38	973	665	989	212	179	144	489		38	973	665	989	212	179	144	489		46	1066	749	1181	258	204	171	536		19.0555	314.83	1607.71	2422.12	594.035	313.173	2083.68	1104.81		19.0555	314.83	1607.71	2422.12	594.035	313.173		19.0555
PF3D7_1451200	conserved Plasmodium protein, unknown function		4513	0.256592		81	3025	1266	2136	708	687	258	676		81	3025	1266	2136	708	687	258	676		67	2164	942	1447	535	454	164	427		14.846	341.901	1081.54	1587.41	658.764	372.701	1068.91	470.862		14.846	341.901	1081.54	1587.41	658.764	372.701		14.846
PF3D7_1455100	protein tyrosine phosphatase, putative (PTP1)		513	0.247563		33	774	437	546	223	386	59	285		33	774	437	546	223	386	59	285		41	1017	745	986	391	577	114	539		79.922	1413.26	7526.32	9516.57	4235.87	4167.64	6536.06	5228.07		79.922	1413.26	7526.32	9516.57	4235.87	4167.64		79.922
PF3D7_1456900	conserved protein, unknown function		438	0.262557		25	979	261	258	115	71	29	94		25	979	261	258	115	71	29	94		36	1342	564	739	303	180	83	325		82.1918	2184.93	6673.52	8353.88	3844.75	1522.83	5575.34	3691.78		82.1918	2184.93	6673.52	8353.88	3844.75	1522.83		82.1918
PF3D7_1460300	60S ribosomal protein L29, putative		201	0.278607		47	694	334	335	129	114	53	230		47	694	334	335	129	114	53	230		57	947	660	862	338	255	129	549		283.582	3358.21	17014.9	21233.8	9343.28	4701.49	18880.6	13592		283.582	3358.21	17014.9	21233.8	9343.28	4701.49		283.582
PF3D7_1460700	60S ribosomal protein L27 (RPL27)		437	0.304348		9	713	256	321	141	106	28	104		9	713	256	321	141	106	28	104		20	989	557	839	365	242	82	353		45.7666	1613.27	6606.41	9505.72	4640.73	2052.63	5519.45	4020.59		45.7666	1613.27	6606.41	9505.72	4640.73	2052.63		45.7666
PF3D7_1460800	snRNA-activating protein complex subunit 3, putative		1907	0.221814		27	345	546	848	213	210	82	422		27	345	546	848	213	210	82	422		32	374	620	1012	259	238	102	453		16.7803	140.01	1684.85	2627.16	754.588	462.507	1573.15	1181.96		16.7803	140.01	1684.85	2627.16	754.588	462.507		16.7803
PF3D7_1466900	rhoptry protein, putative		4249	0.213462		21	845	885	1331	300	379	210	560		21	845	885	1331	300	379	210	560		12	596	581	865	184	235	130	320		2.82419	100.024	708.637	1008	240.763	204.989	899.976	374.912		2.82419	100.024	708.637	1008	240.763	204.989		2.82419
PF3D7_1468200	conserved protein, unknown function		680	0.232353		27	627	756	952	345	482	116	231		27	627	756	952	345	482	116	231		36	893	1112	1656	580	722	210	470		52.9412	936.765	8473.53	12057.4	4739.71	3933.82	9083.82	3439.71		52.9412	936.765	8473.53	12057.4	4739.71	3933.82		52.9412
PF3D7_1471000	RNA 3'-terminal phosphate cyclase-like protein, putative		1403	0.233785		2	163	146	204	56	69	33	108		2	163	146	204	56	69	33	108		4	200	204	286	69	89	45	145		2.85103	101.924	753.386	1009.27	273.699	235.21	943.692	514.612		2.85103	101.924	753.386	1009.27	273.699	235.21		2.85103
PF3D7_0101600	rifin (RIF)		1108	0.33213		7	40	29	45	8	12	8	57		7	40	29	45	8	12	8	57		12	84	85	144	29	41	23	142		10.8303	54.1516	398.014	643.502	146.209	137.184	611.011	638.087		10.8303	54.1516	398.014	643.502	146.209	137.184		10.8303
PF3D7_0109500	N-acetyltransferase, putative		466	0.285408		4	188	109	170	69	64	30	113		4	188	109	170	69	64	30	113		11	335	269	418	141	118	67	278		23.6052	512.876	2991.42	4442.06	1682.4	939.914	4229.61	2969.96		23.6052	512.876	2991.42	4442.06	1682.4	939.914		23.6052
PF3D7_0109800	phenylalanine--tRNA ligase alpha subunit		1727	0.24088		18	657	451	616	249	164	104	383		18	657	451	616	249	164	104	383		25	1005	596	833	335	208	142	481		14.476	415.171	1788.65	2387.96	1078.17	446.439	2418.65	1386.22		14.476	415.171	1788.65	2387.96	1078.17	446.439		14.476
PF3D7_0110200	FAD-linked sulfhydryl oxidase ERV1, putative (ERV1)		431	0.243619		12	141	82	101	38	24	19	63		12	141	82	101	38	24	19	63		25	293	272	391	120	77	60	259		58.0046	484.919	3271.46	4491.88	1547.56	663.573	4095.13	2990.72		58.0046	484.919	3271.46	4491.88	1547.56	663.573		58.0046
PF3D7_0111400	conserved Plasmodium protein, unknown function (GEXP19)		2156	0.203618		16	110	394	593	228	173	110	467		16	110	394	593	228	173	110	467		19	105	436	698	274	191	136	507		8.81262	34.7866	1048.24	1602.97	706.401	328.386	1855.29	1170.22		8.81262	34.7866	1048.24	1602.97	706.401	328.386		8.81262
PF3D7_0219100	conserved protein, unknown function		1280	0.24375		2	165	166	232	85	65	33	203		2	165	166	232	85	65	33	203		4	253	282	402	144	109	58	335		3.125	141.406	1142.19	1555.47	625	315.625	1332.81	1302.34		3.125	141.406	1142.19	1555.47	625	315.625		3.125
PF3D7_0219800	Plasmodium exported protein (PHISTc), unknown function		958	0.256785		3	109	89	103	36	62	27	112		3	109	89	103	36	62	27	112		10	302	275	391	145	166	79	295		10.4384	225.47	1487.47	2020.88	841.336	641.962	2425.89	1532.36		10.4384	225.47	1487.47	2020.88	841.336	641.962		10.4384
PF3D7_0221000	Plasmodium exported protein, unknown function		907	0.257993		0	4	22	19	8	2	4	31		0	4	22	19	8	2	4	31		3	29	109	130	54	37	26	116		3.30761	23.1533	622.933	710.033	330.761	152.15	843.44	637.266		3.30761	23.1533	622.933	710.033	330.761	152.15		3.30761
PF3D7_0303600	plasmoredoxin (Plrx)		539	0.235622		0	11	35	56	19	17	11	51		0	11	35	56	19	17	11	51		3	37	116	168	55	46	32	165		5.56586	50.0928	1116.88	1543.6	567.718	317.254	1747.68	1523.19		5.56586	50.0928	1116.88	1543.6	567.718	317.254		5.56586
PF3D7_0305100	conserved Plasmodium protein, unknown function		11936	0.212215		34	548	1690	2804	1024	532	364	1523		34	548	1690	2804	1024	532	364	1523		9	203	575	832	320	189	113	504		0.754021	12.1481	249.665	345.09	148.961	58.6461	278.485	210.121		0.754021	12.1481	249.665	345.09	148.961	58.6461		0.754021
PF3D7_0309800	YTH domain-containing protein, putative		836	0.284689		11	641	252	263	129	102	49	191		11	641	252	263	129	102	49	191		20	897	458	539	240	194	94	385		23.9234	765.55	2839.71	3192.58	1595.69	860.048	3307.42	2291.87		23.9234	765.55	2839.71	3192.58	1595.69	860.048		23.9234
PF3D7_0321800	WD repeat-containing protein, putative		8120	0.221059		42	1480	1142	1828	729	779	296	1138		42	1480	1142	1828	729	779	296	1138		13	564	351	539	217	293	89	373		1.60099	49.5074	224.015	328.695	148.522	133.744	322.414	228.571		1.60099	49.5074	224.015	328.695	148.522	133.744		1.60099
PF3D7_0405700	lysine decarboxylase, putative		7247	0.248379		26	388	797	1011	314	266	158	704		26	388	797	1011	314	266	158	704		7	129	232	290	90	90	48	210		0.965917	12.6949	166	198.151	68.9941	46.088	194.839	144.198		0.965917	12.6949	166	198.151	68.9941	46.088		0.965917
PF3D7_0407000	conserved Plasmodium protein, unknown function		1217	0.211997		4	100	71	89	21	21	21	101		4	100	71	89	21	21	21	101		8	166	162	223	60	52	40	203		6.57354	97.7814	690.222	907.149	274.445	158.587	967.132	829.91		6.57354	97.7814	690.222	907.149	274.445	158.587		6.57354
PF3D7_0407300	transcription factor, putative		962	0.205821		0	162	147	173	72	30	22	161		0	162	147	173	72	30	22	161		2	377	377	519	217	116	68	361		2.079	279.626	2031.19	2671.52	1253.64	446.985	2079	1867.98		2.079	279.626	2031.19	2671.52	1253.64	446.985		2.079
PF3D7_0408400	conserved Plasmodium protein, unknown function		1413	0.221515		3	56	200	365	73	66	46	313		3	56	200	365	73	66	46	313		6	67	281	510	92	84	66	405		4.24628	33.9703	1030.43	1786.98	362.35	220.807	1374.38	1426.04		4.24628	33.9703	1030.43	1786.98	362.35	220.807		4.24628
PF3D7_0408500	flap endonuclease 1 (FEN1)		2018	0.280971		14	115	269	438	124	68	50	353		14	115	269	438	124	68	50	353		18	111	290	508	139	66	60	365		8.91972	39.6432	744.797	1246.28	383.053	121.407	874.628	899.901		8.91972	39.6432	744.797	1246.28	383.053	121.407		8.91972
PF3D7_0411400	DEAD box ATP-dependent RNA helicase, putative		3914	0.19954		12	233	317	422	98	62	74	349		12	233	317	422	98	62	74	349		5	122	151	198	39	23	38	170		1.27747	22.2279	200.051	250.639	55.442	21.9724	285.641	216.147		1.27747	22.2279	200.051	250.639	55.442	21.9724		1.27747
PF3D7_0414000	chromosome associated protein, putative		3561	0.233081		24	238	1141	2204	582	406	305	1125		24	238	1141	2204	582	406	305	1125		14	125	828	1562	401	251	209	832		3.93148	25.2738	1205	2171.58	625.667	261.163	1726.48	1162.59		3.93148	25.2738	1205	2171.58	625.667	261.163		3.93148
PF3D7_0414400	conserved Plasmodium protein, unknown function		991	0.229062		6	57	81	149	32	25	38	192		6	57	81	149	32	25	38	192		16	183	262	473	141	109	96	407		16.1453	132.19	1370.33	2363.27	791.12	407.669	2849.65	2043.39		16.1453	132.19	1370.33	2363.27	791.12	407.669		16.1453
PF3D7_0423100	AP-4 complex subunit sigma, putative		439	0.275626		13	62	66	102	52	39	19	75		13	62	66	102	52	39	19	75		26	175	247	402	156	108	60	288		59.2255	284.738	2915.72	4535.31	1974.94	911.162	4020.5	3264.24		59.2255	284.738	2915.72	4535.31	1974.94	911.162		59.2255
PF3D7_0502700	conserved Plasmodium protein, unknown function		1186	0.232715		14	121	280	350	87	41	69	252		14	121	280	350	87	41	69	252		23	195	430	596	149	75	107	398		19.3929	117.201	1878.58	2488.2	698.145	234.401	2654.3	1670.32		19.3929	117.201	1878.58	2488.2	698.145	234.401		19.3929
PF3D7_0505600	conserved Plasmodium protein, unknown function		1001	0.20979		11	131	172	300	105	59	36	203		11	131	172	300	105	59	36	203		24	330	421	712	272	162	91	427		23.976	235.764	2179.82	3521.48	1510.49	599.401	2674.33	2122.88		23.976	235.764	2179.82	3521.48	1510.49	599.401		23.976
PF3D7_0509300	conserved Plasmodium protein, unknown function		346	0.277457		5	167	127	186	58	42	25	133		5	167	127	186	58	42	25	133		14	312	369	592	171	117	75	400		40.4624	644.509	5526.01	8471.1	2745.66	1254.34	6375.72	5754.34		40.4624	644.509	5526.01	8471.1	2745.66	1254.34		40.4624
PF3D7_0509600	asparagine--tRNA ligase (AsnRS)		2167	0.245039		14	195	409	521	184	115	77	468		14	195	409	521	184	115	77	468		16	195	457	617	213	124	94	512		7.38348	64.144	1092.75	1409.78	546.377	212.275	1275.96	1175.82		7.38348	64.144	1092.75	1409.78	546.377	212.275		7.38348
PF3D7_0510200	peptidyl-prolyl cis-trans isomerase (CYP87)		2243	0.241641		6	102	163	235	103	82	46	182		6	102	163	235	103	82	46	182		7	98	178	263	110	80	54	193		3.12082	31.2082	411.502	580.473	272.849	132.412	708.426	428.444		3.12082	31.2082	411.502	580.473	272.849	132.412		3.12082
PF3D7_0510400	conserved Plasmodium protein, unknown function		1319	0.211524		5	90	159	234	82	58	44	140		5	90	159	234	82	58	44	140		9	150	268	411	141	94	74	255		6.82335	81.1221	1053.07	1542.84	594.39	264.594	1650.49	962.092		6.82335	81.1221	1053.07	1542.84	594.39	264.594		6.82335
PF3D7_0516600	sporozoite surface antigen MB2 (MB2)		4832	0.229305		10	393	572	846	291	237	127	492		10	393	572	846	291	237	127	492		4	233	337	502	178	139	75	278		0.827815	34.5613	361.548	514.487	204.677	106.581	456.54	286.424		0.827815	34.5613	361.548	514.487	204.677	106.581		0.827815
PF3D7_0519000	histone RNA hairpin-binding protein, putative (SLBP)		881	0.224745		0	43	83	97	47	29	23	108		0	43	83	97	47	29	23	108		3	107	203	288	123	77	53	251		3.40522	87.4007	1194.1	1618.62	776.39	324.631	1769.58	1417.71		3.40522	87.4007	1194.1	1618.62	776.39	324.631		3.40522
PF3D7_0522200	transcription initiation factor TFIID subunit 10, putative (TAF10)		347	0.25072		3	199	72	91	32	74	20	93		3	199	72	91	32	74	20	93		10	358	258	361	103	185	61	322		28.8184	737.752	3853.03	5152.74	1651.3	1976.95	5172.91	4616.71		28.8184	737.752	3853.03	5152.74	1651.3	1976.95		28.8184
PF3D7_0524800	ubiquitin fusion degradation protein UFD1, putative		2101	0.221799		11	290	366	516	164	236	79	304		11	290	366	516	164	236	79	304		13	309	410	609	183	266	97	324		6.18753	105.188	1011.42	1435.03	484.055	469.3	1357.92	767.254		6.18753	105.188	1011.42	1435.03	484.055	469.3		6.18753
PF3D7_0530000	conserved Plasmodium protein, unknown function		293	0.262799		2	119	148	221	71	111	27	177		2	119	148	221	71	111	27	177		8	267	393	670	202	250	79	479		27.3038	651.877	6952.22	11320.8	3832.76	3160.41	7931.74	8136.52		27.3038	651.877	6952.22	11320.8	3832.76	3160.41		27.3038
PF3D7_0531300	conserved Plasmodium protein, unknown function		886	0.226862		8	104	178	206	78	68	38	145		8	104	178	206	78	68	38	145		16	186	349	471	170	134	76	317		18.0587	150.113	2041.76	2632.05	1066.59	560.948	2523.7	1781.04		18.0587	150.113	2041.76	2632.05	1066.59	560.948		18.0587
PF3D7_0600600	erythrocyte membrane protein 1 (PfEMP1), exon 2 (VAR)		1321	0.309614		9	13	21	34	7	14	5	32		9	13	21	34	7	14	5	32		14	44	72	108	21	46	17	101		10.598	24.2241	283.119	404.996	88.5693	129.447	378.501	380.772		10.598	24.2241	283.119	404.996	88.5693	129.447		10.598
PF3D7_0603000	conserved Plasmodium protein, unknown function		1778	0.195163		10	218	219	326	139	147	62	277		10	218	219	326	139	147	62	277		13	260	302	468	184	184	88	371		7.31159	104.612	880.202	1303.15	575.366	383.577	1456.13	1038.25		7.31159	104.612	880.202	1303.15	575.366	383.577		7.31159
PF3D7_0603400	trophozoite exported protein 1 (TEX1)		3311	0.216853		48	486	900	1267	270	221	217	793		48	486	900	1267	270	221	217	793		47	414	818	1238	246	187	186	754		14.1951	89.399	1280.28	1851.1	412.866	209.302	1652.37	1133.19		14.1951	89.399	1280.28	1851.1	412.866	209.302		14.1951
PF3D7_0604900	conserved Plasmodium protein, unknown function		285	0.284211		7	60	162	137	46	50	37	159		7	60	162	137	46	50	37	159		16	166	409	476	138	137	101	452		56.1404	417.544	7438.6	8270.18	2691.23	1782.46	10424.6	7891.23		56.1404	417.544	7438.6	8270.18	2691.23	1782.46		56.1404
PF3D7_0605800	DNA repair protein RAD50, putative (RAD50)		6710	0.215946		35	463	1004	1850	347	413	219	945		35	463	1004	1850	347	413	219	945		9	156	309	546	102	143	66	295		1.34128	16.6915	238.748	402.832	84.5007	78.9866	289.419	218.778		1.34128	16.6915	238.748	402.832	84.5007	78.9866		1.34128
PF3D7_0615100	enoyl-acyl carrier reductase (ENR)		1298	0.281202		5	80	121	175	80	26	25	184		5	80	121	175	80	26	25	184		9	137	221	334	139	60	47	309		6.93374	75.5008	882.897	1274.27	595.532	171.803	1065.49	1184.9		6.93374	75.5008	882.897	1274.27	595.532	171.803		6.93374
PF3D7_0622300	vacuolar transporter chaperone, putative		2501	0.223511		5	145	274	497	131	98	83	344		5	145	274	497	131	98	83	344		4	116	224	409	108	70	68	270		1.59936	33.1867	464.214	809.676	239.904	103.958	799.68	537.385		1.59936	33.1867	464.214	809.676	239.904	103.958		1.59936
PF3D7_0624900	conserved Plasmodium protein, unknown function		1327	0.229088		0	79	161	271	105	58	56	338		0	79	161	271	105	58	56	338		2	136	273	474	171	95	91	526		1.50716	73.0972	1066.31	1768.65	715.901	265.26	2017.33	1972.12		1.50716	73.0972	1066.31	1768.65	715.901	265.26		1.50716
PF3D7_0626900	mitochondrial ribosomal protein L46 precursor, putative		1118	0.21288		4	165	216	327	57	88	49	158		4	165	216	327	57	88	49	158		9	256	354	567	111	137	82	283		8.05009	163.685	1641.32	2510.73	551.878	454.383	2157.42	1259.39		8.05009	163.685	1641.32	2510.73	551.878	454.383		8.05009
PF3D7_0628600	conserved Plasmodium protein, unknown function		1153	0.238508		32	453	363	505	154	131	107	378		32	453	363	505	154	131	107	378		38	641	540	838	238	183	164	577		32.9575	396.357	2426.71	3598.44	1147.44	588.031	4183.87	2490.03		32.9575	396.357	2426.71	3598.44	1147.44	588.031		32.9575
PF3D7_0629400	RNA-binding protein, putative		2342	0.231426		5	113	262	379	107	90	51	245		5	113	262	379	107	90	51	245		6	108	285	434	114	91	61	260		2.56191	32.8779	630.658	917.592	270.709	144.321	766.439	552.519		2.56191	32.8779	630.658	917.592	270.709	144.321		2.56191
PF3D7_0701700	exported protein family 1 (EPF1)		848	0.231132		0	0	4	5	0	0	2	1		0	0	4	5	0	0	2	1		5	35	83	114	33	30	16	89		5.89623	29.4811	508.255	666.274	216.981	132.075	555.425	522.406		5.89623	29.4811	508.255	666.274	216.981	132.075		5.89623
PF3D7_0707400	AAA family ATPase, putative		1991	0.250628		17	240	209	289	100	129	42	255		17	240	209	289	100	129	42	255		20	245	232	322	103	141	46	272		10.0452	87.8955	604.219	801.105	287.795	262.682	679.558	680.06		10.0452	87.8955	604.219	801.105	287.795	262.682		10.0452
PF3D7_0708000	cytoskeleton associated protein, putative		2604	0.234255		19	224	217	276	93	76	51	272		19	224	217	276	93	76	51	272		15	180	166	212	71	53	40	208		5.76037	49.5392	330.645	403.226	151.69	75.6528	451.997	397.465		5.76037	49.5392	330.645	403.226	151.69	75.6528		5.76037
PF3D7_0710100	conserved Plasmodium protein, unknown function		1379	0.210297		13	157	259	396	181	98	61	268		13	157	259	396	181	98	61	268		20	241	403	667	268	148	96	413		14.5033	124.728	1514.87	2394.49	1079.77	398.115	2047.86	1490.21		14.5033	124.728	1514.87	2394.49	1079.77	398.115		14.5033
PF3D7_0715400	secreted ookinete protein, putative (PSOP20)		657	0.243531		0	23	198	353	100	45	62	217		0	23	198	353	100	45	62	217		1	57	410	731	186	86	120	454		1.52207	62.4049	3234.4	5508.37	1573.82	485.54	5372.91	3438.36		1.52207	62.4049	3234.4	5508.37	1573.82	485.54		1.52207
PF3D7_0718100	exported serine/threonine protein kinase (EST)		8086	0.230027		38	257	873	1645	440	298	289	1032		38	257	873	1645	440	298	289	1032		11	83	261	480	129	101	86	333		1.36038	7.42023	167.326	293.965	88.6718	46.3765	312.886	204.922		1.36038	7.42023	167.326	293.965	88.6718	46.3765		1.36038
PF3D7_0718800	conserved Plasmodium protein, unknown function		817	0.271726		0	18	36	74	5	6	12	72		0	18	36	74	5	6	12	72		1	66	131	248	54	42	31	194		1.22399	58.7515	831.089	1503.06	367.197	190.942	1116.28	1182.37		1.22399	58.7515	831.089	1503.06	367.197	190.942		1.22399
PF3D7_0719000	conserved Plasmodium protein, unknown function		461	0.227766		0	43	49	72	28	19	10	39		0	43	49	72	28	19	10	39		4	101	151	211	76	48	31	142		8.67679	156.182	1698.48	2266.81	917.57	386.117	1978.31	1533.62		8.67679	156.182	1698.48	2266.81	917.57	386.117		8.67679
PF3D7_0719300	actin-related protein, putative (ARP6)		3098	0.247902		27	377	318	511	174	151	97	431		27	377	318	511	174	151	97	431		23	309	269	418	145	119	82	351		7.42414	71.3363	449.968	668.173	260.168	142.35	778.567	563.912		7.42414	71.3363	449.968	668.173	260.168	142.35		7.42414
PF3D7_0721300	DEAD/DEAH box ATP-dependent RNA helicase, putative		2699	0.235272		35	511	385	548	189	104	99	402		35	511	385	548	189	104	99	402		34	463	332	459	169	76	84	320		12.5973	122.638	637.644	842.164	347.907	104.483	915.524	590.219		12.5973	122.638	637.644	842.164	347.907	104.483		12.5973
PF3D7_0801300	von Willebrand factor A domain-related protein (WARP)		872	0.315367		0	59	40	53	17	44	14	80		0	59	40	53	17	44	14	80		2	127	137	202	76	97	35	210		2.29358	104.358	814.22	1146.79	485.092	412.844	1181.19	1198.39		2.29358	104.358	814.22	1146.79	485.092	412.844		2.29358
PF3D7_0805900	conserved protein, unknown function		744	0.268817		4	138	122	172	48	46	33	151		4	138	122	172	48	46	33	151		11	229	269	423	125	101	69	326		14.7849	220.43	1873.66	2815.86	934.14	504.032	2728.49	2180.11		14.7849	220.43	1873.66	2815.86	934.14	504.032		14.7849
PF3D7_0806600	kinesin-like protein, putative		2827	0.234524		5	324	366	584	218	145	102	497		5	324	366	584	218	145	102	497		4	256	312	488	197	115	89	424		1.41493	64.7329	571.984	854.616	387.336	150.69	926.07	746.374		1.41493	64.7329	571.984	854.616	387.336	150.69		1.41493
PF3D7_0813500	conserved Plasmodium protein, unknown function		1547	0.191338		10	232	306	425	132	134	81	457		10	232	306	425	132	134	81	457		13	278	399	587	171	165	115	567		8.40336	128.636	1336.78	1878.47	614.092	395.604	2186.81	1823.53		8.40336	128.636	1336.78	1878.47	614.092	395.604		8.40336
PF3D7_0814100	conserved Plasmodium protein, unknown function		441	0.22449		8	320	109	112	40	37	29	96		8	320	109	112	40	37	29	96		19	521	333	429	124	101	83	330		43.0839	843.537	3913.83	4816.33	1562.36	850.34	5537.41	3723.36		43.0839	843.537	3913.83	4816.33	1562.36	850.34		43.0839
PF3D7_0815700	ubiquitin (Ub)		1120	0.184821		0	120	171	238	96	66	50	157		0	120	171	238	96	66	50	157		3	193	291	424	158	111	83	282		2.67857	123.214	1346.43	1875	783.929	367.857	2180.36	1252.68		2.67857	123.214	1346.43	1875	783.929	367.857		2.67857
PF3D7_0818400	rRNA-processing protein FCF1, putative (FCF1)		595	0.253782		2	136	54	78	30	21	14	77		2	136	54	78	30	21	14	77		8	253	168	240	80	52	39	222		13.4454	304.202	1463.87	1998.32	747.899	324.37	1929.41	1857.14		13.4454	304.202	1463.87	1998.32	747.899	324.37		13.4454
PF3D7_0819300	conserved Plasmodium protein, unknown function		3131	0.183328		1	103	148	249	72	48	43	253		1	103	148	249	72	48	43	253		1	77	105	196	54	29	33	194		0.319387	17.5663	174.066	310.125	95.816	34.4938	310.125	308.528		0.319387	17.5663	174.066	310.125	95.816	34.4938		0.319387
PF3D7_0821200	conserved Plasmodium protein, unknown function		575	0.252174		7	235	118	143	88	90	30	123		7	235	118	143	88	90	30	123		16	398	283	369	166	153	66	297		27.8261	493.913	2551.3	3177.39	1605.22	986.087	3377.39	2570.43		27.8261	493.913	2551.3	3177.39	1605.22	986.087		27.8261
PF3D7_0832000	stevor		910	0.28022		3	92	40	51	12	20	10	87		3	92	40	51	12	20	10	87		10	267	167	274	71	101	41	240		10.989	209.89	951.648	1491.21	434.066	412.088	1325.27	1313.19		10.989	209.89	951.648	1491.21	434.066	412.088		10.989
PF3D7_0833200	rifin (RIF)		1069	0.340505		4	4	27	35	14	0	8	47		4	4	27	35	14	0	8	47		12	37	124	213	82	25	38	161		11.2254	25.2572	601.497	986.904	426.567	86.9972	1045.84	749.298		11.2254	25.2572	601.497	986.904	426.567	86.9972		11.2254
PF3D7_0900200	rifin (RIF)		1129	0.341895		0	23	41	79	22	3	12	69		0	23	41	79	22	3	12	69		2	63	111	201	61	25	29	157		1.77148	39.8583	510.186	882.197	300.266	82.3738	755.536	692.648		1.77148	39.8583	510.186	882.197	300.266	82.3738		1.77148
PF3D7_0900400	rifin (RIF)		1030	0.330097		7	17	30	32	11	12	6	34		7	17	30	32	11	12	6	34		18	80	130	186	65	91	31	124		17.4757	56.3107	654.369	894.175	351.456	328.155	885.437	599.029		17.4757	56.3107	654.369	894.175	351.456	328.155		17.4757
PF3D7_0901400	rifin (RIF)		1051	0.311132		0	26	55	79	20	12	15	104		0	26	55	79	20	12	15	104		3	112	206	348	97	92	55	279		2.85442	76.118	1016.18	1639.39	512.845	324.453	1539.49	1321.6		2.85442	76.118	1016.18	1639.39	512.845	324.453		2.85442
PF3D7_0902900	conserved Plasmodium protein, unknown function		308	0.262987		0	10	29	45	23	19	7	19		0	10	29	45	23	19	7	19		4	56	150	221	79	60	29	147		12.987	129.87	2525.97	3555.19	1425.32	724.026	2769.48	2376.62		12.987	129.87	2525.97	3555.19	1425.32	724.026		12.987
PF3D7_0906000	exoribonuclease II (RNaseII)		5392	0.201039		25	384	845	1066	195	209	174	636		25	384	845	1066	195	209	174	636		7	127	249	304	55	68	52	190		1.29822	16.8769	239.429	279.117	56.7507	46.7359	283.754	175.445		1.29822	16.8769	239.429	279.117	56.7507	46.7359		1.29822
PF3D7_0910700	actin-like protein, putative (ALP5a)		1631	0.242183		11	78	116	160	67	87	34	152		11	78	116	160	67	87	34	152		16	89	167	223	84	111	47	208		9.80993	39.2397	530.963	676.885	286.327	252.606	847.946	634.58		9.80993	39.2397	530.963	676.885	286.327	252.606		9.80993
PF3D7_0911400	conserved Plasmodium protein, unknown function		3655	0.199726		32	478	537	692	179	200	121	500		32	478	537	692	179	200	121	500		20	291	307	383	99	112	70	280		5.47196	56.9083	435.294	519.015	150.479	113.543	563.338	381.395		5.47196	56.9083	435.294	519.015	150.479	113.543		5.47196
PF3D7_0915700	conserved Plasmodium protein, unknown function		568	0.260563		4	173	185	273	113	123	42	291		4	173	185	273	113	123	42	291		11	314	391	595	202	203	90	550		19.3662	394.366	3566.9	5186.62	1977.11	1323.94	4661.97	4818.66		19.3662	394.366	3566.9	5186.62	1977.11	1323.94		19.3662
PF3D7_0926800	conserved Plasmodium protein, unknown function		3677	0.21077		58	572	772	1151	370	245	187	643		58	572	772	1151	370	245	187	643		45	354	481	724	238	144	114	391		12.2382	68.8061	677.998	974.98	359.804	145.227	911.885	529.236		12.2382	68.8061	677.998	974.98	359.804	145.227		12.2382
PF3D7_0930700	conserved Plasmodium protein, unknown function		1389	0.199424		6	87	125	175	71	48	36	130		6	87	125	175	71	48	36	130		11	144	228	335	126	87	62	243		7.91937	74.1541	850.972	1194.38	503.96	232.541	1313.17	870.41		7.91937	74.1541	850.972	1194.38	503.96	232.541		7.91937
PF3D7_0936700	lysophospholipase, putative		1298	0.255008		2	91	36	61	13	8	11	46		2	91	36	61	13	8	11	46		5	152	102	169	45	34	27	121		3.85208	83.9753	407.55	644.838	192.604	97.0724	612.481	463.79		3.85208	83.9753	407.55	644.838	192.604	97.0724		3.85208
PF3D7_0937000	Plasmodium exported protein (PHISTb), unknown function		1072	0.222015		0	17	51	52	17	4	9	66		0	17	51	52	17	4	9	66		5	85	195	278	90	53	41	209		4.66418	56.903	943.097	1284.51	466.418	183.769	1125	970.149		4.66418	56.903	943.097	1284.51	466.418	183.769		4.66418
PF3D7_1003300	N-acetyltransferase, putative		458	0.253275		0	27	37	57	11	50	15	30		0	27	37	57	11	50	15	30		5	98	176	259	53	138	47	166		10.917	152.838	1991.27	2801.31	644.105	1117.9	3019.65	1803.49		10.917	152.838	1991.27	2801.31	644.105	1117.9		10.917
PF3D7_1006500	conserved Plasmodium protein, unknown function		962	0.224532		8	187	195	281	86	90	46	206		8	187	195	281	86	90	46	206		21	434	462	694	239	207	111	437		21.8295	322.245	2488.57	3571.73	1380.46	797.297	3393.97	2260.91		21.8295	322.245	2488.57	3571.73	1380.46	797.297		21.8295
PF3D7_1007500	conserved Plasmodium protein, unknown function		326	0.214724		4	196	67	92	53	52	23	68		4	196	67	92	53	52	23	68		13	356	249	368	158	143	69	270		39.8773	779.141	3960.12	5588.96	2693.25	1625.77	6226.99	4122.7		39.8773	779.141	3960.12	5588.96	2693.25	1625.77		39.8773
PF3D7_1009300	conserved Plasmodium protein, unknown function		1802	0.212542		25	275	230	298	125	82	65	271		25	275	230	298	125	82	65	271		35	347	325	430	166	106	93	363		19.4229	137.625	934.517	1181.47	512.209	218.091	1518.31	1002.22		19.4229	137.625	934.517	1181.47	512.209	218.091		19.4229
PF3D7_1009500	metallopeptidase, putative		1124	0.262456		6	169	213	303	112	95	61	207		6	169	213	303	112	95	61	207		11	259	351	526	184	146	96	340		9.78648	164.591	1618.33	2316.73	910.142	481.317	2512.46	1505.34		9.78648	164.591	1618.33	2316.73	910.142	481.317		9.78648
PF3D7_1010500	ankyrin-repeat protein, putative		502	0.304781		8	136	80	118	46	35	27	153		8	136	80	118	46	35	27	153		18	251	220	323	107	75	61	341		35.8566	356.574	2270.92	3187.25	1185.26	553.785	3575.7	3380.48		35.8566	356.574	2270.92	3187.25	1185.26	553.785		35.8566
PF3D7_1018800	conserved protein, unknown function		2125	0.208		14	263	221	373	126	88	61	229		14	263	221	373	126	88	61	229		16	281	247	428	140	85	74	238		7.52941	94.5882	602.353	997.176	366.118	148.235	1024.47	557.647		7.52941	94.5882	602.353	997.176	366.118	148.235		7.52941
PF3D7_1020300	cytoplasmic dynein intermediate chain, putative		2309	0.271113		27	168	156	238	82	119	43	240		27	168	156	238	82	119	43	240		33	170	166	271	88	129	50	254		14.2919	52.8367	372.889	581.204	211.78	207.016	637.072	547.423		14.2919	52.8367	372.889	581.204	211.78	207.016		14.2919
PF3D7_1020500	conserved Plasmodium protein, unknown function		1520	0.226974		6	152	175	261	109	56	36	202		6	152	175	261	109	56	36	202		9	183	253	358	141	68	50	265		5.92105	86.1842	862.5	1166.45	515.789	165.789	967.763	867.763		5.92105	86.1842	862.5	1166.45	515.789	165.789		5.92105
PF3D7_1020600	conserved Plasmodium membrane protein, unknown function		6402	0.195251		29	467	818	1039	315	197	178	766		29	467	818	1039	315	197	178	766		8	158	238	299	91	64	54	236		1.24961	17.6507	192.752	231.334	79.0378	37.1759	248.204	183.536		1.24961	17.6507	192.752	231.334	79.0378	37.1759		1.24961
PF3D7_1022300	ZIP domain-containing protein, putative (ZIPCO)		972	0.244856		0	20	103	115	40	32	24	111		0	20	103	115	40	32	24	111		1	92	308	425	153	120	71	290		1.02881	67.9012	1641.98	2164.61	874.486	457.819	2149.18	1484.57		1.02881	67.9012	1641.98	2164.61	874.486	457.819		1.02881
PF3D7_1026400	cell division cycle protein 20 homolog, putative (CDC20)		1811	0.240751		11	57	123	206	58	25	32	171		11	57	123	206	58	25	32	171		16	69	174	288	74	29	45	233		8.8349	27.6091	498.067	787.41	227.499	59.6356	731.088	640.53		8.8349	27.6091	498.067	787.41	227.499	59.6356		8.8349
PF3D7_1031900	conserved Plasmodium protein, unknown function		1798	0.238598		0	101	216	278	109	106	60	288		0	101	216	278	109	106	60	288		2	122	299	394	142	132	86	380		1.11235	48.3871	862.069	1085.09	438.821	271.969	1407.12	1051.72		1.11235	48.3871	862.069	1085.09	438.821	271.969		1.11235
PF3D7_1034100	conserved Plasmodium protein, unknown function		418	0.260766		0	22	41	86	26	20	15	73		0	22	41	86	26	20	15	73		2	88	187	342	85	62	44	282		4.78469	150.718	2318.18	4052.63	1131.58	550.239	3098.09	3356.46		4.78469	150.718	2318.18	4052.63	1131.58	550.239		4.78469
PF3D7_1036600.1	conserved Plasmodium protein, unknown function		660	0.237879		4	37	113	208	86	65	38	127		4	37	113	208	86	65	38	127		11	90	276	477	160	119	83	308		16.6667	98.4848	2168.18	3578.79	1346.97	668.182	3700	2322.73		16.6667	98.4848	2168.18	3578.79	1346.97	668.182		16.6667
PF3D7_1040100	rifin (RIF)		928	0.318966		5	23	34	33	9	4	7	48		5	23	34	33	9	4	7	48		13	103	147	194	56	48	34	162		14.0086	79.7414	821.121	1035.56	336.207	191.81	1077.59	868.534		14.0086	79.7414	821.121	1035.56	336.207	191.81		14.0086
PF3D7_1041100	rifin (RIF)		1003	0.347956		0	18	45	49	16	3	12	53		0	18	45	49	16	3	12	53		5	88	185	270	87	46	49	175		4.98504	62.8116	956.132	1333	482.552	170.489	1437.69	868.395		4.98504	62.8116	956.132	1333	482.552	170.489		4.98504
PF3D7_1104600	radial spoke head protein, putative		1931	0.240808		31	301	647	805	173	138	152	644		31	301	647	805	173	138	152	644		39	322	726	966	196	150	182	717		20.1968	119.109	1948.21	2476.95	563.956	287.934	2772.14	1847.75		20.1968	119.109	1948.21	2476.95	563.956	287.934		20.1968
PF3D7_1106400	conserved Plasmodium protein, unknown function		350	0.205714		0	14	37	64	22	35	13	43		0	14	37	64	22	35	13	43		3	71	174	276	77	95	39	204		8.57143	145.714	2577.14	3905.71	1222.86	1005.71	3280	2900		8.57143	145.714	2577.14	3905.71	1222.86	1005.71		8.57143
PF3D7_1111400	conserved Plasmodium protein, unknown function		566	0.199647		2	117	172	283	133	80	57	170		2	117	172	283	133	80	57	170		7	218	367	611	238	140	112	378		12.3675	275.618	3360.42	5344.52	2337.46	916.961	5821.55	3323.32		12.3675	275.618	3360.42	5344.52	2337.46	916.961		12.3675
PF3D7_1111800	peptidyl-prolyl cis-trans isomerase, putative		1066	0.217636		2	46	132	197	74	62	46	234		2	46	132	197	74	62	46	234		9	166	353	556	221	167	110	477		8.44278	111.632	1716.7	2582.55	1151.97	580.675	3035.65	2227.02		8.44278	111.632	1716.7	2582.55	1151.97	580.675		8.44278
PF3D7_1113600	conserved Plasmodium protein, unknown function		1130	0.246903		0	107	104	127	48	64	25	124		0	107	104	127	48	64	25	124		3	175	197	268	100	108	48	238		2.65487	110.619	903.54	1174.34	492.035	353.982	1249.56	1048.67		2.65487	110.619	903.54	1174.34	492.035	353.982		2.65487
PF3D7_1122000	conserved Plasmodium protein, unknown function		1440	0.220833		12	17	51	74	25	13	12	77		12	17	51	74	25	13	12	77		17	28	67	108	37	17	16	104		11.8056	13.8889	241.667	371.528	143.056	43.75	327.083	359.722		11.8056	13.8889	241.667	371.528	143.056	43.75		11.8056
PF3D7_1126600	steryl ester hydrolase, putative		2048	0.238281		8	226	237	320	130	108	56	247		8	226	237	320	130	108	56	247		9	234	259	361	144	117	69	262		4.39453	81.543	655.273	873.047	390.625	211.914	991.211	636.719		4.39453	81.543	655.273	873.047	390.625	211.914		4.39453
PF3D7_1128100	cochaperone prefoldin complex subunit, putative		744	0.275538		0	152	167	203	75	71	50	174		0	152	167	203	75	71	50	174		4	256	332	464	165	138	98	362		5.37634	245.968	2313.17	3088.71	1232.53	688.172	3875	2420.7		5.37634	245.968	2313.17	3088.71	1232.53	688.172		5.37634
PF3D7_1130100	60S ribosomal protein L38 (RPL38)		263	0.254753		10	428	193	272	99	115	39	240		10	428	193	272	99	115	39	240		22	638	477	768	267	261	103	565		83.6502	1730.04	9399.24	14456.3	5642.59	3676.81	11520.9	10688.2		83.6502	1730.04	9399.24	14456.3	5642.59	3676.81		83.6502
PF3D7_1131400	conserved Plasmodium protein, unknown function		5104	0.190243		20	102	360	650	152	107	124	558		20	102	360	650	152	107	124	558		11	40	184	356	80	49	72	318		2.15517	5.68182	186.912	345.415	87.1865	35.6583	414.969	310.149		2.15517	5.68182	186.912	345.415	87.1865	35.6583		2.15517
PF3D7_1141200	conserved Plasmodium protein, unknown function		334	0.344311		0	6	21	37	13	14	4	11		0	6	21	37	13	14	4	11		4	40	126	188	59	49	22	121		11.976	86.8263	1955.09	2787.43	982.036	544.91	1940.12	1802.4		11.976	86.8263	1955.09	2787.43	982.036	544.91		11.976
PF3D7_1144600	transcription initiation factor IIF subunit beta, putative (TFG2)		953	0.238195		2	233	212	263	104	77	51	211		2	233	212	263	104	77	51	211		7	507	485	665	269	186	119	449		7.34523	379.853	2636.94	3455.4	1568.73	722.98	3672.61	2344.18		7.34523	379.853	2636.94	3455.4	1568.73	722.98		7.34523
PF3D7_1150200	rifin (RIF)		1015	0.300493		3	26	35	48	9	13	8	37		3	26	35	48	9	13	8	37		10	114	150	263	58	94	37	130		9.85222	80.7882	766.502	1282.76	318.227	343.842	1072.91	637.438		9.85222	80.7882	766.502	1282.76	318.227	343.842		9.85222
PF3D7_1202000	ATP-dependent RNA helicase, putative		2636	0.208649		10	293	413	622	225	203	95	489		10	293	413	622	225	203	95	489		8	228	355	523	208	170	81	419		3.0349	61.8361	698.027	982.549	438.543	238.998	904.021	790.971		3.0349	61.8361	698.027	982.549	438.543	238.998		3.0349
PF3D7_1202800	conserved Plasmodium protein, unknown function		288	0.243056		4	124	53	91	41	20	19	54		4	124	53	91	41	20	19	54		13	273	214	362	127	63	58	229		45.1389	677.083	3850.69	6225.69	2451.39	812.5	5923.61	3958.33		45.1389	677.083	3850.69	6225.69	2451.39	812.5		45.1389
PF3D7_1203500	threonylcarbamoyl-AMP synthase, putative (SUA5)		1670	0.24012		11	157	230	349	134	93	54	204		11	157	230	349	134	93	54	204		15	193	326	483	177	114	77	270		8.98204	82.6347	1011.98	1432.34	589.222	253.293	1356.29	804.79		8.98204	82.6347	1011.98	1432.34	589.222	253.293		8.98204
PF3D7_1213200	conserved Plasmodium protein, unknown function		836	0.229665		0	47	97	128	41	20	30	113		0	47	97	128	41	20	30	113		2	113	234	353	115	65	61	263		2.39234	96.89	1450.96	2090.91	764.354	288.278	2147.13	1565.79		2.39234	96.89	1450.96	2090.91	764.354	288.278		2.39234
PF3D7_1224000	GTP cyclohydrolase I (GCH1)		1169	0.213858		18	269	567	729	260	250	131	601		18	269	567	729	260	250	131	601		27	413	774	1132	378	371	203	852		23.0967	252.352	3431.14	4793.84	1796.41	1176.22	5107.78	3626.18		23.0967	252.352	3431.14	4793.84	1796.41	1176.22		23.0967
PF3D7_1225300	conserved Plasmodium protein, unknown function		1039	0.235804		17	396	167	233	68	113	35	222		17	396	167	233	68	113	35	222		33	778	403	609	209	242	89	468		31.7613	534.167	2010.59	2901.83	1118.38	863.33	2519.73	2241.58		31.7613	534.167	2010.59	2901.83	1118.38	863.33		31.7613
PF3D7_1225700	conserved Plasmodium protein, unknown function		4505	0.210655		19	494	390	619	144	100	102	418		19	494	390	619	144	100	102	418		11	297	208	319	75	44	57	221		2.44173	47.0588	239.29	350.721	92.5638	36.182	372.253	244.173		2.44173	47.0588	239.29	350.721	92.5638	36.182		2.44173
PF3D7_1236300	conserved Plasmodium protein, unknown function		1277	0.21065		0	34	61	88	40	27	22	66		0	34	61	88	40	27	22	66		2	75	150	221	88	62	41	153		1.56617	42.2866	609.24	857.478	382.929	180.11	944.401	596.711		1.56617	42.2866	609.24	857.478	382.929	180.11		1.56617
PF3D7_1242200	queuine tRNA-ribosyltransferase, putative (TGT)		1919	0.235539		10	121	213	316	108	128	49	240		10	121	213	316	108	128	49	240		11	115	237	357	114	140	59	253		5.73215	42.7306	639.917	921.313	330.38	270.453	904.638	656.071		5.73215	42.7306	639.917	921.313	330.38	270.453		5.73215
PF3D7_1243000	syntaxin, Qa-SNARE family (SYN16)		908	0.226872		1	100	101	156	58	50	20	155		1	100	101	156	58	50	20	155		6	284	301	487	188	150	62	357		6.60793	223.568	1718.06	2655.29	1150.88	612.335	2008.81	1957.05		6.60793	223.568	1718.06	2655.29	1150.88	612.335		6.60793
PF3D7_1243100	zinc finger protein, putative		728	0.281593		5	108	163	213	92	72	34	209		5	108	163	213	92	72	34	209		12	193	325	477	187	138	69	413		16.4835	189.56	2313.19	3244.51	1427.2	703.297	2788.46	2822.8		16.4835	189.56	2313.19	3244.51	1427.2	703.297		16.4835
PF3D7_1243300	conserved Plasmodium protein, unknown function		238	0.285714		3	14	8	24	8	10	5	23		3	14	8	24	8	10	5	23		11	74	88	148	46	44	26	154		46.2185	222.689	1915.97	3079.83	1075.63	684.874	3214.29	3222.69		46.2185	222.689	1915.97	3079.83	1075.63	684.874		46.2185
PF3D7_1245400	mitochondrial ribosomal protein L3 precursor, putative		1025	0.249756		9	124	169	261	105	86	41	178		9	124	169	261	105	86	41	178		21	314	411	658	271	200	102	378		20.4878	218.537	2078.05	3178.54	1469.27	722.927	2926.83	1835.12		20.4878	218.537	2078.05	3178.54	1469.27	722.927		20.4878
PF3D7_1245900	conserved Plasmodium protein, unknown function		935	0.188235		0	57	56	89	23	11	13	86		0	57	56	89	23	11	13	86		4	184	210	369	115	88	52	238		4.27807	141.176	1164.71	1954.01	683.422	348.663	1636.36	1267.38		4.27807	141.176	1164.71	1954.01	683.422	348.663		4.27807
PF3D7_1246700	conserved Plasmodium protein, unknown function		1322	0.218608		11	152	246	407	109	143	52	279		11	152	246	407	109	143	52	279		18	234	383	681	179	196	84	427		13.6157	126.324	1501.51	2550.68	752.648	549.168	1869.14	1607.41		13.6157	126.324	1501.51	2550.68	752.648	549.168		13.6157
PF3D7_1247100	conserved Plasmodium protein, unknown function		742	0.226415		17	252	200	292	127	100	47	179		17	252	200	292	127	100	47	179		26	410	375	582	235	189	91	368		35.0404	394.879	2619.95	3884.1	1760.11	943.396	3607.82	2467.65		35.0404	394.879	2619.95	3884.1	1760.11	943.396		35.0404
PF3D7_1248900	26S protease regulatory subunit 8, putative (RPT6)		1307	0.302984		8	113	89	134	46	81	23	101		8	113	89	134	46	81	23	101		13	183	182	275	97	125	42	202		9.94644	100.23	722.265	1042.08	412.395	354.246	945.677	768.936		9.94644	100.23	722.265	1042.08	412.395	354.246		9.94644
PF3D7_1254800	rifin (RIF)		952	0.308824		0	40	80	92	23	18	24	194		0	40	80	92	23	18	24	194		3	156	259	375	114	98	73	409		3.15126	117.647	1409.66	1950.63	665.966	381.303	2256.3	2137.61		3.15126	117.647	1409.66	1950.63	665.966	381.303		3.15126
PF3D7_1300500	rifin (RIF)		994	0.310865		1	27	40	57	19	6	7	67		1	27	40	57	19	6	7	67		7	119	171	287	94	66	35	210		7.04225	85.5131	892.354	1429.58	526.157	246.479	1036.22	1051.31		7.04225	85.5131	892.354	1429.58	526.157	246.479		7.04225
PF3D7_1300800	erythrocyte membrane protein 1-like (VAR-like)		858	0.287879		0	0	9	11	3	0	6	10		0	0	9	11	3	0	6	10		1	24	91	123	46	21	22	110		1.1655	20.979	550.117	709.79	298.368	90.9091	755.245	638.695		1.1655	20.979	550.117	709.79	298.368	90.9091		1.1655
PF3D7_1302500	conserved Plasmodium protein, unknown function		8228	0.226422		35	696	859	1283	431	289	181	882		35	696	859	1283	431	289	181	882		10	257	253	356	125	96	56	273		1.21536	22.3627	159.334	214.268	84.4677	43.2669	200.292	165.168		1.21536	22.3627	159.334	214.268	84.4677	43.2669		1.21536
PF3D7_1303300	conserved Plasmodium protein, unknown function		962	0.197505		26	159	118	128	46	39	29	111		26	159	118	128	46	39	29	111		43	372	332	441	167	134	82	289		44.6985	276.507	1788.98	2270.27	964.657	516.632	2507.28	1494.8		44.6985	276.507	1788.98	2270.27	964.657	516.632		44.6985
PF3D7_1305800	conserved Plasmodium protein, unknown function		839	0.187128		0	36	135	183	51	31	31	121		0	36	135	183	51	31	31	121		2	98	286	437	129	79	65	275		2.38379	83.4327	1766.39	2579.26	854.589	349.225	2278.9	1631.7		2.38379	83.4327	1766.39	2579.26	854.589	349.225		2.38379
PF3D7_1308500	conserved Plasmodium protein, unknown function		1079	0.208526		5	26	106	124	36	40	28	110		5	26	106	124	36	40	28	110		14	115	315	434	146	137	81	288		12.975	75.9963	1513.44	1991.66	752.549	470.806	2208.53	1328.08		12.975	75.9963	1513.44	1991.66	752.549	470.806		12.975
PF3D7_1310900	mitochondrial ribosomal protein S15 precursor, putative		911	0.294182		4	133	80	118	49	30	21	134		4	133	80	118	49	30	21	134		12	341	260	429	173	117	66	331		13.1723	267.838	1479.69	2331.5	1055.98	476.4	2131.72	1807.9		13.1723	267.838	1479.69	2331.5	1055.98	476.4		13.1723
PF3D7_1312100	conserved Plasmodium protein, unknown function		4000	0.20575		17	187	512	834	218	264	126	593		17	187	512	834	218	264	126	593		9	95	289	488	125	158	73	341		2.25	17	374.5	604	173.75	146.5	537	424.25		2.25	17	374.5	604	173.75	146.5		2.25
PF3D7_1314200	telomerase reverse transcriptase (TERT)		7556	0.191636		55	442	1154	2328	541	418	291	1107		55	442	1154	2328	541	418	291	1107		17	148	363	683	161	145	87	357		2.24987	14.0286	248.941	447.591	118.449	71.2017	338.671	235.177		2.24987	14.0286	248.941	447.591	118.449	71.2017		2.24987
PF3D7_1325100	phosphoribosylpyrophosphate synthetase		1313	0.302361		33	701	532	803	336	221	99	530		33	701	532	803	336	221	99	530		41	938	753	1194	484	327	148	748		31.2262	509.52	2971.82	4501.9	2047.98	923.077	3315.31	2834.73		31.2262	509.52	2971.82	4501.9	2047.98	923.077		31.2262
PF3D7_1325800	conserved Plasmodium protein, unknown function		4601	0.21191		15	296	839	1002	359	229	164	669		15	296	839	1002	359	229	164	669		7	163	528	627	226	132	102	420		1.52141	25.4293	594.653	674.636	272.984	106.281	652.032	454.249		1.52141	25.4293	594.653	674.636	272.984	106.281		1.52141
PF3D7_1326400	translation initiation factor EIF-2B gamma subunit, putative		1412	0.257082		36	738	473	810	289	152	151	615		36	738	473	810	289	152	151	615		54	1204	628	999	397	191	197	687		38.2436	608.357	2304.53	3502.83	1562.32	501.416	4104.11	2420.68		38.2436	608.357	2304.53	3502.83	1562.32	501.416		38.2436
PF3D7_1327200	ribonuclease P protein subunit RPR2, putative (RPR2)		758	0.229551		4	56	95	109	49	42	25	125		4	56	95	109	49	42	25	125		11	124	231	324	128	93	54	284		14.5119	117.414	1579.16	2116.09	939.314	455.145	2096.31	1864.12		14.5119	117.414	1579.16	2116.09	939.314	455.145		14.5119
PF3D7_1334000	conserved Plasmodium protein, unknown function		1337	0.213164		10	111	166	243	83	67	47	235		10	111	166	243	83	67	47	235		16	181	284	430	142	113	77	378		11.9671	97.2326	1100.97	1592.37	590.127	313.388	1694.09	1406.88		11.9671	97.2326	1100.97	1592.37	590.127	313.388		11.9671
PF3D7_1344700	conserved Plasmodium protein, unknown function		3734	0.200321		13	345	296	529	131	118	98	383		13	345	296	529	131	118	98	383		6	194	135	248	66	56	53	194		1.60686	37.2255	187.467	328.87	98.286	55.7043	417.515	258.704		1.60686	37.2255	187.467	328.87	98.286	55.7043		1.60686
PF3D7_1348200	step II splicing factor, putative		613	0.208809		4	254	167	231	108	84	46	186		4	254	167	231	108	84	46	186		11	428	361	510	198	147	96	412		17.9445	499.184	3052.2	4119.09	1794.45	889.07	4606.85	3344.21		17.9445	499.184	3052.2	4119.09	1794.45	889.07		17.9445
PF3D7_1350900	transcription factor with AP2 domain(s) (ApiAP2)		1565	0.241534		18	93	182	354	51	40	70	320		18	93	182	354	51	40	70	320		25	106	261	493	61	46	98	413		15.9744	48.5623	864.537	1559.74	216.613	109.265	1842.17	1313.1		15.9744	48.5623	864.537	1559.74	216.613	109.265		15.9744
PF3D7_1354100	conserved Plasmodium protein, unknown function		1070	0.197196		1	21	39	47	13	20	7	65		1	21	39	47	13	20	7	65		6	99	166	256	77	102	35	207		5.60748	66.3551	804.673	1185.05	400	353.271	962.617	962.617		5.60748	66.3551	804.673	1185.05	400	353.271		5.60748
PF3D7_1360400	conserved Plasmodium protein, unknown function		941	0.197662		1	42	44	71	11	13	11	94		1	42	44	71	11	13	11	94		6	160	181	333	67	94	45	255		6.3762	122.21	996.812	1752.39	396.387	370.882	1407.01	1348.57		6.3762	122.21	996.812	1752.39	396.387	370.882		6.3762
PF3D7_1368700	mitochondrial carrier protein, putative		1730	0.219075		15	152	266	483	112	55	68	284		15	152	266	483	112	55	68	284		21	185	361	668	149	66	97	377		12.1387	76.3006	1081.5	1911.56	478.613	141.618	1649.13	1084.39		12.1387	76.3006	1081.5	1911.56	478.613	141.618		12.1387
PF3D7_1406000	RNA-binding protein, putative		321	0.305296		2	50	39	59	34	9	14	58		2	50	39	59	34	9	14	58		10	149	183	265	109	41	42	242		31.1526	333.333	2956.39	4087.23	1887.85	473.52	3850.47	3750.78		31.1526	333.333	2956.39	4087.23	1887.85	473.52		31.1526
PF3D7_1407200	conserved Plasmodium protein, unknown function		868	0.231567		3	198	160	209	68	89	34	135		3	198	160	209	68	89	34	135		9	331	317	473	156	172	70	296		10.3687	271.889	1892.86	2698.16	998.848	735.023	2372.12	1697		10.3687	271.889	1892.86	2698.16	998.848	735.023		10.3687
PF3D7_1410000	ER membrane protein complex subunit 2, putative (EMC2)		878	0.214123		2	190	135	166	63	63	39	186		2	190	135	166	63	63	39	186		8	319	287	413	144	125	79	378		9.11162	259.681	1694.76	2329.16	911.162	527.335	2646.92	2142.37		9.11162	259.681	1694.76	2329.16	911.162	527.335		9.11162
PF3D7_1413000	conserved Plasmodium protein, unknown function		1415	0.20636		43	268	291	459	174	121	73	348		43	268	291	459	174	121	73	348		63	335	379	621	232	149	104	441		44.523	168.905	1387.99	2173.14	910.954	390.106	2161.84	1551.24		44.523	168.905	1387.99	2173.14	910.954	390.106		44.523
PF3D7_1415700	serine C-palmitoyltransferase, putative		1718	0.293946		5	81	82	138	40	46	18	105		5	81	82	138	40	46	18	105		7	92	116	179	50	51	25	140		4.07451	38.4168	350.407	516.298	161.816	110.012	428.405	405.704		4.07451	38.4168	350.407	516.298	161.816	110.012		4.07451
PF3D7_1415900	zinc finger protein, putative		439	0.275626		11	272	153	188	87	107	34	151		11	272	153	188	87	107	34	151		22	465	398	597	243	245	94	422		50.1139	756.264	4699.32	6733.49	3075.17	2068.34	6298.41	4783.6		50.1139	756.264	4699.32	6733.49	3075.17	2068.34		50.1139
PF3D7_1416900	prefoldin subunit 2, putative		440	0.309091		12	92	94	136	53	46	20	65		12	92	94	136	53	46	20	65		23	231	296	474	157	124	61	263		52.2727	375	3486.36	5334.09	1984.09	1045.45	4079.55	2975		52.2727	375	3486.36	5334.09	1984.09	1045.45		52.2727
PF3D7_1425800	conserved Plasmodium protein, unknown function		2900	0.211724		70	1134	477	646	200	211	99	483		70	1134	477	646	200	211	99	483		67	1059	411	558	183	178	83	407		23.1034	260.345	734.483	952.759	350.69	227.586	842.069	698.276		23.1034	260.345	734.483	952.759	350.69	227.586		23.1034
PF3D7_1426400	MORN repeat protein, putative		444	0.25		6	38	130	192	67	88	34	222		6	38	130	192	67	88	34	222		15	119	375	608	193	216	95	537		33.7838	191.441	4378.38	6779.28	2416.67	1801.8	6295.05	6018.02		33.7838	191.441	4378.38	6779.28	2416.67	1801.8		33.7838
PF3D7_1434100	queuine tRNA-ribosyltransferase, putative		1223	0.224857		4	49	53	102	29	37	13	67		4	49	53	102	29	37	13	67		8	93	135	239	71	69	30	154		6.54129	54.7833	572.363	968.111	322.976	209.321	721.995	627.146		6.54129	54.7833	572.363	968.111	322.976	209.321		6.54129
PF3D7_1435100	ribonuclease H2 subunit B, putative		1079	0.202966		0	19	93	145	34	46	19	104		0	19	93	145	34	46	19	104		3	89	284	467	143	143	60	278		2.78035	59.3142	1364.23	2142.72	736.793	491.196	1635.77	1282.67		2.78035	59.3142	1364.23	2142.72	736.793	491.196		2.78035
PF3D7_1442400	conserved Plasmodium protein, unknown function		6341	0.202649		23	861	1083	1570	399	697	190	1016		23	861	1083	1570	399	697	190	1016		6	326	331	452	120	255	58	327		0.946223	36.745	270.62	352.941	105.188	149.03	269.043	256.584		0.946223	36.745	270.62	352.941	105.188	149.03		0.946223
PF3D7_1446400	pyruvate dehydrogenase E1 component subunit beta (pdhB)		1247	0.275862		0	136	92	141	42	63	24	108		0	136	92	141	42	63	24	108		3	217	187	288	93	103	46	215		2.40577	124.298	777.065	1143.54	414.595	306.335	1085	858.059		2.40577	124.298	777.065	1143.54	414.595	306.335		2.40577
PF3D7_1447800	calponin homology domain-containing protein, putative		5960	0.209899		15	579	807	1248	351	263	167	740		15	579	807	1248	351	263	167	740		3	212	235	351	103	88	50	226		0.503356	25.5034	204.362	291.611	96.1409	54.698	246.812	188.758		0.503356	25.5034	204.362	291.611	96.1409	54.698		0.503356
PF3D7_1449500	transcription factor with AP2 domain(s), putative (ApiAP2)		2146	0.216216		25	250	311	419	102	117	60	288		25	250	311	419	102	117	60	288		30	257	341	487	108	127	74	312		13.9795	85.7409	823.392	1123.49	279.59	219.478	1014.45	723.672		13.9795	85.7409	823.392	1123.49	279.59	219.478		13.9795
PF3D7_1449900	conserved Plasmodium protein, unknown function		1022	0.210372		1	131	100	122	53	65	17	127		1	131	100	122	53	65	17	127		6	332	298	432	180	171	56	315		5.87084	231.898	1511.74	2092.95	978.474	620.352	1612.52	1534.25		5.87084	231.898	1511.74	2092.95	978.474	620.352		5.87084
PF3D7_1453000	conserved Plasmodium protein, unknown function		2795	0.200358		10	307	316	534	198	105	99	398		10	307	316	534	198	105	99	398		8	241	263	435	181	77	84	318		2.86225	61.5385	487.657	770.662	359.928	102.326	884.079	566.369		2.86225	61.5385	487.657	770.662	359.928	102.326		2.86225
PF3D7_1459000	ATP-dependent RNA helicase DBP5 (DBP5)		2225	0.265618		9	273	171	245	86	52	43	222		9	273	171	245	86	52	43	222		11	288	191	283	92	52	50	232		4.94382	92.5843	444.944	629.663	230.112	86.7416	661.124	519.101		4.94382	92.5843	444.944	629.663	230.112	86.7416		4.94382
PF3D7_1460100	FYVE and coiled-coil domain-containing protein (FCP)		977	0.258956		34	345	277	348	125	137	68	305		34	345	277	348	125	137	68	305		54	709	581	818	305	283	151	570		55.2712	517.912	3081.88	4145.34	1734.9	1073.69	4546.57	2902.76		55.2712	517.912	3081.88	4145.34	1734.9	1073.69		55.2712
PF3D7_1470600	RAP protein, putative		1600	0.22875		16	178	171	297	82	56	39	184		16	178	171	297	82	56	39	184		21	226	245	427	107	67	53	247		13.125	101.25	793.75	1321.25	371.875	155.625	974.375	768.125		13.125	101.25	793.75	1321.25	371.875	155.625		13.125
PF3D7_1475000	mediator complex subunit 31, putative		398	0.178392		7	43	66	67	35	27	22	71		7	43	66	67	35	27	22	71		17	135	245	283	110	81	66	277		42.7136	243.719	3190.95	3520.1	1537.69	753.769	4879.4	3464.82		42.7136	243.719	3190.95	3520.1	1537.69	753.769		42.7136
PF3D7_1475300	cytochrome c oxidase assembly protein COX11, putative (COX11)		686	0.260933		0	31	106	178	70	37	26	82		0	31	106	178	70	37	26	82		2	80	262	435	144	80	57	229		2.91545	84.5481	1979.59	3139.94	1166.18	432.945	2444.61	1661.81		2.91545	84.5481	1979.59	3139.94	1166.18	432.945		2.91545
PF3D7_1475400	cysteine repeat modular protein 4 (CRMP4)		17719	0.218579		45	472	1833	2810	973	619	444	1822		45	472	1833	2810	973	619	444	1822		14	162	622	835	304	216	142	632		0.790112	6.54664	181.895	233.309	95.3214	45.1493	235.736	177.493		0.790112	6.54664	181.895	233.309	95.3214	45.1493		0.790112
PF3D7_0101300	Pfmc-2TM Maurer's cleft two transmembrane protein (MC-2TM)		706	0.232295		0	8	32	23	4	13	9	39		0	8	32	23	4	13	9	39		1	54	119	148	51	51	26	151		1.41643	55.2408	873.938	1038.24	402.266	267.705	1083.57	1065.16		1.41643	55.2408	873.938	1038.24	402.266	267.705		1.41643
PF3D7_0106700	small ribosomal subunit assembling AARP2 protein (AARP2)		4304	0.264638		37	1342	890	1101	392	338	136	815		37	1342	890	1101	392	338	136	815		23	1014	586	688	252	213	80	555		5.34387	167.983	705.623	791.357	325.279	183.318	546.701	641.729		5.34387	167.983	705.623	791.357	325.279	183.318		5.34387
PF3D7_0112100	conserved Plasmodium protein, unknown function		491	0.244399		5	11	16	38	6	10	5	36		5	11	16	38	6	10	5	36		13	38	78	127	26	30	21	136		26.4766	57.0265	824.847	1281.06	295.316	228.106	1258.66	1378.82		26.4766	57.0265	824.847	1281.06	295.316	228.106		26.4766
PF3D7_0114500	Plasmodium exported protein (hyp10), unknown function		331	0.241692		2	55	22	42	14	6	8	44		2	55	22	42	14	6	8	44		9	156	134	211	64	34	31	209		27.1903	338.369	2099.7	3157.1	1075.53	380.665	2755.29	3141.99		27.1903	338.369	2099.7	3157.1	1075.53	380.665		27.1903
PF3D7_0114700	rifin (RIF)		970	0.359794		9	34	52	45	14	25	7	86		9	34	52	45	14	25	7	86		21	141	196	250	78	107	33	236		21.6495	104.124	1047.42	1276.29	447.423	409.278	1001.03	1211.34		21.6495	104.124	1047.42	1276.29	447.423	409.278		21.6495
PF3D7_0221400	stevor		922	0.278742		0	13	28	24	8	2	3	60		0	13	28	24	8	2	3	60		1	68	125	160	52	31	19	193		1.0846	53.1453	702.82	860.087	313.449	124.729	606.291	1042.3		1.0846	53.1453	702.82	860.087	313.449	124.729		1.0846
PF3D7_0222800	stevor		913	0.309967		0	29	48	37	13	9	4	59		0	29	48	37	13	9	4	59		2	124	189	221	73	77	25	190		2.19058	97.4808	1073.38	1199.34	444.688	313.253	806.134	1036.14		2.19058	97.4808	1073.38	1199.34	444.688	313.253		2.19058
PF3D7_0300400	stevor		889	0.313836		2	21	12	25	1	0	4	35		2	21	12	25	1	0	4	35		7	73	95	152	40	24	18	142		7.87402	59.6175	554.556	847.019	250.844	100.112	596.175	795.276		7.87402	59.6175	554.556	847.019	250.844	100.112		7.87402
PF3D7_0306700	membrane magnesium transporter, putative		347	0.29683		7	177	126	116	56	42	18	121		7	177	126	116	56	42	18	121		16	326	364	436	163	116	53	383		46.1095	671.47	5438.04	6221.9	2610.95	1239.19	4492.8	5492.8		46.1095	671.47	5438.04	6221.9	2610.95	1239.19		46.1095
PF3D7_0309900	conserved Plasmodium protein, unknown function		5019	0.198645		23	216	393	627	217	116	81	561		23	216	393	627	217	116	81	561		13	113	209	326	123	55	42	321		2.59016	16.1387	215.78	321.578	136.282	40.6455	246.264	318.39		2.59016	16.1387	215.78	321.578	136.282	40.6455		2.59016
PF3D7_0319400	kinesin-8, putative		4091	0.236617		7	181	323	424	152	99	79	445		7	181	323	424	152	99	79	445		2	89	155	201	81	43	41	241		0.488878	15.6441	196.529	243.461	109.998	39.1102	294.793	293.327		0.488878	15.6441	196.529	243.461	109.998	39.1102		0.488878
PF3D7_0324200	exported protein family 3 (EPF3)		691	0.24602		0	1	2	0	0	0	0	0		0	1	2	0	0	0	0	0		4	38	70	84	30	29	12	63		5.78871	40.521	525.326	602.026	241.679	156.295	510.854	454.414		5.78871	40.521	525.326	602.026	241.679	156.295		5.78871
PF3D7_0416900	conserved Plasmodium protein, unknown function		7267	0.212743		40	724	912	1288	389	390	176	1025		40	724	912	1288	389	390	176	1025		12	263	273	359	113	134	53	331		1.6513	25.8704	194.716	244.668	86.4181	68.3914	214.531	226.641		1.6513	25.8704	194.716	244.668	86.4181	68.3914		1.6513
PF3D7_0424900	Plasmodium exported protein (PHISTa), unknown function		850	0.24		2	169	97	100	17	15	12	114		2	169	97	100	17	15	12	114		8	294	236	294	77	57	31	267		9.41176	247.059	1438.82	1712.94	503.529	249.412	1072.94	1563.53		9.41176	247.059	1438.82	1712.94	503.529	249.412		9.41176
PF3D7_0425200	Plasmodium exported protein (hyp15), unknown function		691	0.238784		13	182	48	50	3	8	7	80		13	182	48	50	3	8	7	80		22	306	152	198	47	47	24	210		31.8379	316.932	1140.38	1419.68	379.161	253.256	1021.71	1512.3		31.8379	316.932	1140.38	1419.68	379.161	253.256		31.8379
PF3D7_0425400	Plasmodium exported protein (PHISTa), unknown function		694	0.246398		1	21	49	45	21	10	14	95		1	21	49	45	21	10	14	95		6	76	155	189	83	49	36	234		8.64553	79.2507	1158.5	1348.7	665.706	262.248	1525.94	1678.67		8.64553	79.2507	1158.5	1348.7	665.706	262.248		8.64553
PF3D7_0700400	stevor		901	0.311876		0	19	47	42	7	5	6	72		0	19	47	42	7	5	6	72		4	69	151	186	64	42	23	196		4.43951	55.4939	869.034	1022.2	395.117	173.141	751.387	1083.24		4.43951	55.4939	869.034	1022.2	395.117	173.141		4.43951
PF3D7_0701600	Pfmc-2TM Maurer's cleft two transmembrane protein (MC-2TM)		706	0.228045		11	43	66	59	6	13	14	99		11	43	66	59	6	13	14	99		19	106	181	212	61	52	34	238		26.9122	107.649	1328.61	1487.25	480.17	273.371	1416.43	1678.47		26.9122	107.649	1328.61	1487.25	480.17	273.371		26.9122
PF3D7_0707900	ribosomal protein S8e, putative		779	0.28113		0	78	52	76	20	16	14	109		0	78	52	76	20	16	14	109		1	150	163	254	81	60	34	253		1.2837	137.356	1084.72	1614.89	577.664	286.264	1283.7	1616.17		1.2837	137.356	1084.72	1614.89	577.664	286.264		1.2837
PF3D7_0715500	mitochondrial ATP synthase F1, epsilon subunit, putative		213	0.333333		0	13	72	91	47	30	16	109		0	13	72	91	47	30	16	109		2	69	259	363	141	86	48	362		9.38967	234.742	6300.47	8441.31	3680.75	1497.65	6629.11	8455.4		9.38967	234.742	6300.47	8441.31	3680.75	1497.65		9.38967
PF3D7_0718900	conserved Plasmodium protein, unknown function		703	0.250356		5	17	22	21	5	7	4	49		5	17	22	21	5	7	4	49		12	65	109	143	58	45	18	165		17.0697	66.8563	803.698	1007.11	459.459	237.553	753.912	1167.85		17.0697	66.8563	803.698	1007.11	459.459	237.553		17.0697
PF3D7_0727700	conserved Plasmodium protein, unknown function		2870	0.208362		4	113	206	249	90	90	40	235		4	113	206	249	90	90	40	235		3	83	158	195	68	62	30	181		1.0453	20.9059	285.366	336.585	131.707	80.1394	307.666	313.937		1.0453	20.9059	285.366	336.585	131.707	80.1394		1.0453
PF3D7_0731800	alpha/beta hydrolase, putative (GEXP08)		2026	0.244324		11	121	182	235	69	63	42	313		11	121	182	235	69	63	42	313		13	116	202	264	69	61	47	332		6.41658	40.9674	516.782	645.114	189.536	111.55	682.626	815.4		6.41658	40.9674	516.782	645.114	189.536	111.55		6.41658
PF3D7_0800600	Plasmodium exported protein (PHISTa), unknown function		874	0.223112		0	6	14	9	3	5	5	25		0	6	14	9	3	5	5	25		2	49	99	119	47	41	20	132		2.28833	40.0458	586.957	675.057	299.771	173.913	673.913	751.716		2.28833	40.0458	586.957	675.057	299.771	173.913		2.28833
PF3D7_0806000	AAA family ATPase, putative		3637	0.205114		18	328	337	538	131	111	67	415		18	328	337	538	131	111	67	415		10	181	168	254	65	50	32	217		2.74952	35.7437	239.483	345.889	99.5326	51.1411	259.005	296.948		2.74952	35.7437	239.483	345.889	99.5326	51.1411		2.74952
PF3D7_0906910	tubulin-specific chaperone, putative		788	0.251269		2	196	143	182	55	51	24	167		2	196	143	182	55	51	24	167		7	326	295	436	132	107	53	351		8.88325	295.685	1940.36	2739.85	931.472	503.807	1978.43	2217.01		8.88325	295.685	1940.36	2739.85	931.472	503.807		8.88325
PF3D7_0937100	Plasmodium exported protein, unknown function		775	0.20129		9	8	37	40	9	0	13	73		9	8	37	40	9	0	13	73		17	54	133	182	68	22	32	198		21.9355	50.3226	890.323	1162.58	487.742	105.806	1215.48	1272.26		21.9355	50.3226	890.323	1162.58	487.742	105.806		21.9355
PF3D7_1005300	conserved Plasmodium protein, unknown function		1030	0.207767		7	40	68	58	22	16	9	119		7	40	68	58	22	16	9	119		18	155	241	288	108	97	40	304		17.4757	107.767	1212.62	1384.47	582.524	349.515	1142.72	1468.93		17.4757	107.767	1212.62	1384.47	582.524	349.515		17.4757
PF3D7_1006400	conserved Plasmodium protein, unknown function		2612	0.22856		10	84	232	287	83	51	33	273		10	84	232	287	83	51	33	273		8	60	182	223	60	33	25	208		3.06279	16.4625	361.409	422.665	127.871	47.0904	281.776	396.248		3.06279	16.4625	361.409	422.665	127.871	47.0904		3.06279
PF3D7_1106000	RuvB-like helicase 2 (RUVB2)		1427	0.2726		4	160	160	202	68	114	26	214		4	160	160	202	68	114	26	214		6	198	225	283	85	140	37	283		4.20463	99.5095	817.099	981.78	331.465	363.7	763.139	986.685		4.20463	99.5095	817.099	981.78	331.465	363.7		4.20463
PF3D7_1108800	conserved Plasmodium protein, unknown function		466	0.214592		1	161	82	95	40	22	20	113		1	161	82	95	40	22	20	113		6	294	221	279	95	53	51	278		12.8755	450.644	2459.23	2965.67	1133.05	422.747	3218.88	2969.96		12.8755	450.644	2459.23	2965.67	1133.05	422.747		12.8755
PF3D7_1109200	pre-mRNA splicing factor, putative		1154	0.227903		2	146	154	181	40	18	28	185		2	146	154	181	40	18	28	185		6	226	263	344	89	48	52	311		5.19931	140.381	1181.11	1475.74	428.943	154.246	1325.82	1341.42		5.19931	140.381	1181.11	1475.74	428.943	154.246		5.19931
PF3D7_1111700	conserved Plasmodium protein, unknown function		2402	0.182764		15	143	153	199	65	49	31	233		15	143	153	199	65	49	31	233		18	144	160	206	60	47	32	242		7.49376	42.8809	345.545	424.646	139.051	72.856	392.173	501.249		7.49376	42.8809	345.545	424.646	139.051	72.856		7.49376
PF3D7_1120400	alpha/beta hydrolase fold domain containing protein, putative		1147	0.256321		6	366	179	238	94	63	33	304		6	366	179	238	94	63	33	304		10	525	300	421	155	102	59	480		8.7184	326.94	1355.71	1817.79	751.526	329.555	1513.51	2082.82		8.7184	326.94	1355.71	1817.79	751.526	329.555		8.7184
PF3D7_1208600	mitochondrial import inner membrane translocase subunit TIM10, putative (TIM10)		227	0.299559		4	66	57	61	27	19	15	63		4	66	57	61	27	19	15	63		13	183	227	267	90	60	45	255		57.2687	577.093	5185.02	5823.79	2202.64	982.379	5832.6	5590.31		57.2687	577.093	5185.02	5823.79	2202.64	982.379		57.2687
PF3D7_1213700	RNA polymerase subunit 8c, putative		435	0.275862		10	155	77	81	24	45	14	102		10	155	77	81	24	45	14	102		21	307	263	324	82	122	40	348		48.2759	503.448	3133.33	3687.36	1048.28	1039.08	2705.75	3981.61		48.2759	503.448	3133.33	3687.36	1048.28	1039.08		48.2759
PF3D7_1215800	conserved Plasmodium protein, unknown function		1100	0.24		2	72	194	207	87	55	25	207		2	72	194	207	87	55	25	207		7	216	459	584	241	158	74	440		6.36364	140	2162.73	2629.09	1217.27	532.727	1979.09	1990.91		6.36364	140	2162.73	2629.09	1217.27	532.727		6.36364
PF3D7_1216700	perforin-like protein 2 (PLP2)		3221	0.248991		14	390	369	463	173	149	76	401		14	390	369	463	173	149	76	401		11	317	315	384	144	117	60	318		3.41509	70.1645	506.985	590.189	248.37	134.741	547.966	491.462		3.41509	70.1645	506.985	590.189	248.37	134.741		3.41509
PF3D7_1220100	pre-mRNA-processing factor 17, putative (PRP17)		1856	0.241918		2	134	188	233	80	93	37	250		2	134	188	233	80	93	37	250		3	132	208	258	87	94	40	265		1.61638	51.1853	580.819	688.578	260.776	188.039	634.159	710.668		1.61638	51.1853	580.819	688.578	260.776	188.039		1.61638
PF3D7_1226200	conserved Plasmodium protein, unknown function		1751	0.199315		6	86	138	176	58	38	21	174		6	86	138	176	58	38	21	174		8	97	193	249	73	42	30	235		4.56882	39.9772	571.102	704.169	231.868	89.0919	504.283	668.19		4.56882	39.9772	571.102	704.169	231.868	89.0919		4.56882
PF3D7_1240500	Plasmodium RNA of unknown function RUF6-5		139	0.489209		0	10	5	9	6	1	1	6		0	10	5	9	6	1	1	6		4	55	72	106	43	23	14	93		28.777	287.77	2690.65	3776.98	1719.42	618.705	2964.03	3330.94		28.777	287.77	2690.65	3776.98	1719.42	618.705		28.777
PF3D7_1242500	conserved protein, unknown function		1145	0.222707		12	114	198	238	59	48	24	276		12	114	198	238	59	48	24	276		19	185	333	419	113	86	44	420		16.5939	115.284	1507.42	1812.23	548.472	278.603	1131	1825.33		16.5939	115.284	1507.42	1812.23	548.472	278.603		16.5939
PF3D7_1253800	Plasmodium exported protein (PHISTa), unknown function		853	0.228605		0	2	9	8	2	0	1	17		0	2	9	8	2	0	1	17		2	43	93	116	45	25	13	121		2.34467	36.3423	565.064	674.091	293.083	109.027	449.004	705.744		2.34467	36.3423	565.064	674.091	293.083	109.027		2.34467
PF3D7_1254000	rifin (RIF)		1039	0.350337		0	30	38	47	14	8	6	86		0	30	38	47	14	8	6	86		5	129	161	257	81	73	32	240		4.81232	88.5467	803.657	1225.22	433.109	260.828	906.641	1150.14		4.81232	88.5467	803.657	1225.22	433.109	260.828		4.81232
PF3D7_1255000	rifin (RIF)		1036	0.348456		0	17	41	35	11	4	4	49		0	17	41	35	11	4	4	49		4	84	175	211	69	50	27	165		3.861	57.9151	875.483	1008.69	370.656	179.537	767.375	792.471		3.861	57.9151	875.483	1008.69	370.656	179.537		3.861
PF3D7_1301500	Plasmodium exported protein (PHISTa), unknown function		925	0.20973		2	70	87	67	24	27	9	83		2	70	87	67	24	27	9	83		7	211	272	314	117	112	40	230		7.56757	163.243	1524.32	1681.08	702.703	448.649	1272.43	1237.84		7.56757	163.243	1524.32	1681.08	702.703	448.649		7.56757
PF3D7_1312400	translation initiation factor IF-2, putative (IF2a)		3386	0.242764		7	129	219	259	71	66	35	312		7	129	219	259	71	66	35	312		5	99	168	200	50	42	26	241		1.47667	20.9687	257.236	292.676	82.1028	46.0721	225.93	354.4		1.47667	20.9687	257.236	292.676	82.1028	46.0721		1.47667
PF3D7_1321600	phosphodiesterase gamma, putative (PDEgamma)		2301	0.241199		26	240	287	362	148	181	55	395		26	240	287	362	148	181	55	395		32	248	312	409	163	206	67	412		13.907	76.9231	702.738	880.052	393.742	331.595	856.584	890.917		13.907	76.9231	702.738	880.052	393.742	331.595		13.907
PF3D7_1333000	20 kDa chaperonin (CPN20)		771	0.273671		9	154	125	130	38	42	20	130		9	154	125	130	38	42	20	130		18	262	272	360	107	91	46	290		23.3463	242.542	1828.79	2312.58	771.725	438.392	1754.86	1871.6		23.3463	242.542	1828.79	2312.58	771.725	438.392		23.3463
PF3D7_1333600	U3 small nucleolar RNA-associated protein 4, putative (UTP4)		4007	0.205391		40	753	930	1191	250	160	190	991		40	753	930	1191	250	160	190	991		25	510	621	753	149	87	118	728		6.23908	90.841	803.095	930.372	206.638	80.6089	866.234	903.918		6.23908	90.841	803.095	930.372	206.638	80.6089		6.23908
PF3D7_1337300	exoribonuclease, putative		2710	0.223616		11	266	279	382	142	102	53	354		11	266	279	382	142	102	53	354		9	206	232	300	116	73	42	280		3.32103	54.2435	443.911	548.339	238.007	100	456.089	514.391		3.32103	54.2435	443.911	548.339	238.007	100		3.32103
PF3D7_1341800	inner membrane complex protein 1k, putative (IMC1k)		1388	0.268732		5	12	55	93	15	38	12	113		5	12	55	93	15	38	12	113		9	43	136	232	50	71	28	222		6.48415	22.3343	507.925	827.81	200.288	189.481	593.66	796.11		6.48415	22.3343	507.925	827.81	200.288	189.481		6.48415
PF3D7_1353400	Ran-binding protein, putative		3494	0.21494		13	396	375	515	174	115	70	414		13	396	375	515	174	115	70	414		6	234	193	239	96	53	34	216		1.71723	47.7962	286.205	338.867	152.833	56.3824	286.205	307.67		1.71723	47.7962	286.205	338.867	152.833	56.3824		1.71723
PF3D7_1357300	dynein light chain, putative		365	0.221918		0	11	25	28	14	19	7	38		0	11	25	28	14	19	7	38		1	58	141	162	62	58	28	190		2.73973	115.068	2002.74	2197.26	945.205	589.041	2257.53	2591.78		2.73973	115.068	2002.74	2197.26	945.205	589.041		2.73973
PF3D7_1359100	riboflavin kinase / FAD synthase family protein, putative		2123	0.198304		4	140	188	244	82	50	36	190		4	140	188	244	82	50	36	190		5	142	209	282	88	50	38	203		2.35516	48.0452	510.127	658.031	230.334	87.6119	526.613	475.742		2.35516	48.0452	510.127	658.031	230.334	87.6119		2.35516
PF3D7_1360100	RNA-binding protein, putative		539	0.278293		1	72	54	74	18	15	9	41		1	72	54	74	18	15	9	41		5	150	167	214	53	39	28	144		9.27644	198.516	1606.68	1966.6	547.31	269.017	1528.76	1330.24		9.27644	198.516	1606.68	1966.6	547.31	269.017		9.27644
PF3D7_1362200	RuvB-like helicase 3 (RUVB3)		1451	0.31082		7	152	159	192	81	61	24	170		7	152	159	192	81	61	24	170		10	185	224	265	104	76	35	233		6.8918	90.9717	800.138	904.204	398.346	194.349	709.855	799.449		6.8918	90.9717	800.138	904.204	398.346	194.349		6.8918
PF3D7_1364500	exosome complex component RRP45, putative (RRP45)		1433	0.242149		6	127	115	172	50	60	20	154		6	127	115	172	50	60	20	154		9	161	164	242	58	72	28	211		6.28053	80.2512	593.161	836.706	225.401	186.322	575.017	732.729		6.28053	80.2512	593.161	836.706	225.401	186.322		6.28053
PF3D7_1364900	ferrochelatase (FC)		1049	0.262154		11	64	51	48	22	11	11	104		11	64	51	48	22	11	11	104		24	206	194	265	110	88	46	281		22.8789	140.133	959.009	1250.71	583.413	310.772	1289.8	1333.65		22.8789	140.133	959.009	1250.71	583.413	310.772		22.8789
PF3D7_1407500	tRNA m2G10 methyltransferase subunit, putative		373	0.281501		0	107	106	96	45	38	19	83		0	107	106	96	45	38	19	83		5	251	323	378	137	106	59	306		13.4048	479.893	4487.94	5018.77	2042.9	1053.62	4654.16	4083.11		13.4048	479.893	4487.94	5018.77	2042.9	1053.62		13.4048
PF3D7_1416800	lysine--tRNA ligase, putative		2024	0.244071		2	57	158	211	73	55	31	252		2	57	158	211	73	55	31	252		3	52	168	227	76	58	33	266		1.48221	18.7747	430.336	555.336	208.992	106.225	479.743	654.15		1.48221	18.7747	430.336	555.336	208.992	106.225		1.48221
PF3D7_1417000	inner membrane complex protein 1l, putative (IMC1l)		1148	0.265679		4	30	58	77	20	12	10	120		4	30	58	77	20	12	10	120		9	70	141	196	57	42	25	234		7.83972	43.554	636.76	845.819	276.132	135.889	641.115	1014.81		7.83972	43.554	636.76	845.819	276.132	135.889		7.83972
PF3D7_1421800	conserved Plasmodium protein, unknown function		1115	0.227803		18	382	402	627	175	141	92	801		18	382	402	627	175	141	92	801		27	548	579	1028	261	194	139	1026		24.2152	350.673	2690.58	4565.02	1300.45	644.843	3667.26	4578.48		24.2152	350.673	2690.58	4565.02	1300.45	644.843		24.2152
PF3D7_1426800	conserved Plasmodium protein, unknown function		6247	0.197215		26	1243	976	1405	360	342	172	969		26	1243	976	1405	360	342	172	969		7	441	302	400	104	117	52	303		1.12054	50.4242	250.52	317.112	92.5244	69.4733	244.918	241.396		1.12054	50.4242	250.52	317.112	92.5244	69.4733		1.12054
PF3D7_1430300	acid phosphatase, putative		7973	0.255362		41	773	945	1374	531	334	178	1026		41	773	945	1374	531	334	178	1026		12	282	288	393	158	113	54	331		1.50508	25.2101	187.257	244.074	110.122	52.5524	199.298	206.572		1.50508	25.2101	187.257	244.074	110.122	52.5524		1.50508
PF3D7_1440300	delta-aminolevulinic acid dehydratase (PBGS)		1350	0.24963		14	90	174	193	78	41	27	164		14	90	174	193	78	41	27	164		22	150	295	354	136	73	50	290		16.2963	79.2593	1132.59	1298.52	560	200.741	1089.63	1068.89		16.2963	79.2593	1132.59	1298.52	560	200.741		16.2963
PF3D7_1458600	conserved Plasmodium protein, unknown function		3491	0.205672		22	352	215	312	115	76	40	233		22	352	215	312	115	76	40	233		13	203	97	140	57	30	18	112		3.72386	41.5354	144.085	198.797	90.8049	32.0825	151.819	159.84		3.72386	41.5354	144.085	198.797	90.8049	32.0825		3.72386
PF3D7_1461200	U3 small nucleolar ribonucleoprotein protein IMP3, putative (IMP3)		551	0.259528		2	202	92	102	50	37	19	136		2	202	92	102	50	37	19	136		7	362	243	289	113	79	48	316		12.7042	470.054	2286.75	2597.1	1139.75	531.76	2562.61	2854.81		12.7042	470.054	2286.75	2597.1	1139.75	531.76		12.7042
PF3D7_1461600	splicing factor 3B subunit 2, putative (SF3B2)		2031	0.28902		25	318	213	312	85	38	41	291		25	318	213	312	85	38	41	291		30	348	237	346	91	35	45	314		14.771	122.6	604.628	843.427	249.138	64.0079	651.896	769.572		14.771	122.6	604.628	843.427	249.138	64.0079		14.771
PF3D7_1463400	DNA-directed RNA polymerase III subunit RPC4, putative		1010	0.230693		3	173	186	193	56	52	25	197		3	173	186	193	56	52	25	197		9	400	448	540	186	154	74	413		8.91089	283.168	2299.01	2647.52	1023.76	565.347	2155.45	2034.65		8.91089	283.168	2299.01	2647.52	1023.76	565.347		8.91089
PF3D7_1467200	WD repeat-containing protein 79, putative (WDR79)		1739	0.217941		14	87	101	141	53	31	17	145		14	87	101	141	53	31	17	145		19	99	150	189	66	34	24	202		10.9258	40.8281	447.384	538.24	211.041	72.4554	405.98	577.918		10.9258	40.8281	447.384	538.24	211.041	72.4554		10.9258
PF3D7_1473300	conserved Plasmodium protein, unknown function		2834	0.227594		5	84	165	236	47	47	35	234		5	84	165	236	47	47	35	234		4	59	123	179	33	28	26	179		1.41143	15.1729	225.124	312.985	64.9259	36.6972	269.936	314.397		1.41143	15.1729	225.124	312.985	64.9259	36.6972		1.41143
PF3D7_0104300	ubiquitin carboxyl-terminal hydrolase 1, putative (UBP1)		10497	0.228065		158	5945	3364	4414	1198	2483	839	1790		158	5945	3364	4414	1198	2483	839	1790		88	2781	1259	1448	360	1137	298	623		8.38335	188.911	621.511	682.957	190.531	401.258	835	295.322		8.38335	188.911	621.511	682.957	190.531	401.258		8.38335
PF3D7_0106400	pre-rRNA-processing protein TSR2, putative		467	0.261242		8	497	274	289	113	108	74	219		8	497	274	289	113	108	74	219		18	749	505	628	204	184	138	460		38.5439	1143.47	5603.85	6657.39	2428.27	1460.39	8691.65	4901.5		38.5439	1143.47	5603.85	6657.39	2428.27	1460.39		38.5439
PF3D7_0107300	probable protein, unknown function		1198	0.247913		12	64	258	286	102	88	99	265		12	64	258	286	102	88	99	265		19	120	399	499	162	136	149	410		15.8598	71.7863	1726.21	2062.6	751.252	420.701	3658.6	1702.84		15.8598	71.7863	1726.21	2062.6	751.252	420.701		15.8598
PF3D7_0108300	conserved Plasmodium protein, unknown function		6665	0.245311		67	2921	1308	1792	613	624	305	997		67	2921	1308	1792	613	624	305	997		23	1207	421	523	182	219	92	316		3.45086	129.182	327.382	388.597	151.838	121.83	406.002	236.009		3.45086	129.182	327.382	388.597	151.838	121.83		3.45086
PF3D7_0110400	DNA-directed RNA polymerase 2, putative		748	0.278075		13	761	859	1338	400	265	356	613		13	761	859	1338	400	265	356	613		23	1097	1368	2053	642	430	589	874		30.7487	1045.45	9477.27	13588.2	4768.72	2129.68	23160.4	5814.17		30.7487	1045.45	9477.27	13588.2	4768.72	2129.68		30.7487
PF3D7_0111800	conserved Plasmodium protein, unknown function		1855	0.21779		4	580	1057	1615	291	380	428	553		4	580	1057	1615	291	380	428	553		5	671	1135	1876	358	479	513	608		2.69542	258.221	3170.35	5007.01	1072.24	956.873	8134.23	1630.73		2.69542	258.221	3170.35	5007.01	1072.24	956.873		2.69542
PF3D7_0113700	heat shock protein 40, type II (HSP40)		1205	0.278008		34	809	167	222	54	49	44	104		34	809	167	222	54	49	44	104		42	1087	285	392	106	88	73	209		34.8548	643.154	1225.73	1610.79	488.797	270.539	1782.57	863.071		34.8548	643.154	1225.73	1610.79	488.797	270.539		34.8548
PF3D7_0203700	protein MAK16, putative (MAK16)		1318	0.302731		27	810	505	599	208	107	135	482		27	810	505	599	208	107	135	482		33	1101	723	980	310	161	214	676		25.0379	595.599	2842.94	3681.34	1307.28	452.959	4776.18	2552.35		25.0379	595.599	2842.94	3681.34	1307.28	452.959		25.0379
PF3D7_0206500	conserved Plasmodium protein, unknown function		4310	0.224594		47	822	789	996	347	431	230	590		47	822	789	996	347	431	230	590		33	563	493	617	220	266	146	338		7.65661	93.2715	592.807	708.817	283.759	228.77	996.52	390.255		7.65661	93.2715	592.807	708.817	283.759	228.77		7.65661
PF3D7_0215400	conserved Plasmodium protein, unknown function		2918	0.255655		58	726	722	986	403	297	255	354		58	726	722	986	403	297	255	354		56	691	662	956	402	264	211	278		19.1912	168.951	1175.81	1622	765.593	335.161	2126.8	474.297		19.1912	168.951	1175.81	1622	765.593	335.161		19.1912
PF3D7_0215600	conserved Plasmodium protein, unknown function		1211	0.208092		52	728	847	1088	359	302	234	361		52	728	847	1088	359	302	234	361		59	980	1080	1550	509	442	320	567		48.7201	577.209	4620.97	6336.91	2335.26	1352.6	7772.09	2329.48		48.7201	577.209	4620.97	6336.91	2335.26	1352.6		48.7201
PF3D7_0218700	pre-mRNA-processing protein 45, putative (PRP45)		1447	0.232205		12	487	499	643	132	157	174	452		12	487	499	643	132	157	174	452		17	640	674	860	172	196	211	561		11.7484	315.826	2413.96	2942.64	660.677	501.728	4288.87	1929.51		11.7484	315.826	2413.96	2942.64	660.677	501.728		11.7484
PF3D7_0221800	hypothetical protein		188	0.212766		2	3	2	5	1	0	4	2		2	3	2	5	1	0	4	2		9	29	44	90	17	10	22	54		47.8723	111.702	1212.77	2372.34	505.319	202.128	3446.81	1430.85		47.8723	111.702	1212.77	2372.34	505.319	202.128		47.8723
PF3D7_0222700	rifin (RIF)		1045	0.356938		4	9	23	22	11	4	10	31		4	9	23	22	11	4	10	31		11	54	110	149	64	47	42	115		10.5263	37.3206	545.455	706.22	340.67	167.464	1182.78	548.325		10.5263	37.3206	545.455	706.22	340.67	167.464		10.5263
PF3D7_0302000	pre-mRNA-splicing factor PRP46, putative (PRP46)		1801	0.254303		16	419	252	435	136	124	72	219		16	419	252	435	136	124	72	219		21	551	350	595	182	153	100	290		11.6602	218.212	1007.22	1635.76	561.91	314.825	1633.54	801.222		11.6602	218.212	1007.22	1635.76	561.91	314.825		11.6602
PF3D7_0304200	EH (Eps15 homology) protein (PAST1)		1577	0.270767		17	521	299	414	177	267	72	226		17	521	299	414	177	267	72	226		24	685	390	578	233	308	102	303		15.2188	310.082	1281.55	1814.84	821.179	723.526	1902.35	956.246		15.2188	310.082	1281.55	1814.84	821.179	723.526		15.2188
PF3D7_0306300	glutaredoxin 1 (GRX1)		331	0.320242		9	301	274	266	126	48	69	220		9	301	274	266	126	48	69	220		20	496	584	757	332	132	164	531		60.423	1069.49	9141.99	11323.3	5574.02	1477.34	14574	7981.87		60.423	1069.49	9141.99	11323.3	5574.02	1477.34		60.423
PF3D7_0313000	conserved Plasmodium protein, unknown function		1039	0.19923		70	696	472	517	182	201	111	204		70	696	472	517	182	201	111	204		90	1191	829	1070	413	380	227	430		86.6218	817.132	4134.74	5099.13	2208.85	1355.15	6426.37	2059.67		86.6218	817.132	4134.74	5099.13	2208.85	1355.15		86.6218
PF3D7_0314600	conserved Plasmodium protein, unknown function		776	0.207474		24	210	322	527	121	109	101	343		24	210	322	527	121	109	101	343		36	354	540	912	229	207	183	553		46.3918	326.031	3605.67	5818.3	1640.46	988.402	6936.86	3546.39		46.3918	326.031	3605.67	5818.3	1640.46	988.402		46.3918
PF3D7_0317700	CPSF (cleavage and polyadenylation specific factor), subunit A, putative		8603	0.229455		124	2840	2404	3882	1079	641	856	1627		124	2840	2404	3882	1079	641	856	1627		58	1128	850	1270	330	229	311	552		6.74183	93.4558	512.031	730.908	213.181	98.6865	1063.35	319.307		6.74183	93.4558	512.031	730.908	213.181	98.6865		6.74183
PF3D7_0321100	conserved Plasmodium protein, unknown function		5534	0.200217		224	2036	2788	3607	1521	1230	655	1142		224	2036	2788	3607	1521	1230	655	1142		180	755	1047	1187	467	455	222	374		32.5262	97.3979	980.304	1061.98	468.919	304.662	1179.98	336.285		32.5262	97.3979	980.304	1061.98	468.919	304.662		32.5262
PF3D7_0322400	regulator of initiation factor 2 (eIF2)		2602	0.208301		24	777	1000	1271	308	286	322	646		24	777	1000	1271	308	286	322	646		21	759	884	1253	280	250	274	581		8.07071	207.917	1760.57	2383.94	598.002	355.88	3097.23	1111.07		8.07071	207.917	1760.57	2383.94	598.002	355.88		8.07071
PF3D7_0403200	conserved Plasmodium protein, unknown function		1682	0.256243		64	1298	1608	2653	946	559	646	907		64	1298	1608	2653	946	559	646	907		101	2009	2023	3037	1165	686	786	1041		60.0476	851.367	6231.87	8938.76	3848.39	1510.7	13744.4	3079.67		60.0476	851.367	6231.87	8938.76	3848.39	1510.7		60.0476
PF3D7_0407100	methyltransferase, putative		1000	0.231		90	894	826	850	228	241	280	516		90	894	826	850	228	241	280	516		106	1487	1422	1680	478	451	485	886		106	1060	7368	8317	2656	1671	14265	4408		106	1060	7368	8317	2656	1671		106
PF3D7_0407200	peptidyl-tRNA hydrolase 2, putative (PTH2)		565	0.290265		31	556	598	838	263	147	191	282		31	556	598	838	263	147	191	282		39	795	918	1417	471	236	303	538		69.0265	1003.54	8419.47	12415.9	4631.86	1548.67	15773.5	4738.05		69.0265	1003.54	8419.47	12415.9	4631.86	1548.67		69.0265
PF3D7_0420000	zinc finger protein, putative		10112	0.219739		133	2489	2244	3454	959	846	593	1296		133	2489	2244	3454	959	846	593	1296		68	947	792	1114	297	311	196	425		6.72468	66.7524	405.854	545.392	163.172	113.924	570.115	209.157		6.72468	66.7524	405.854	545.392	163.172	113.924		6.72468
PF3D7_0422700	eukaryotic initiation factor, putative		1172	0.300341		10	84	79	106	41	46	24	55		10	84	79	106	41	46	24	55		17	139	171	248	91	85	46	136		14.5051	85.3242	756.826	1047.78	431.741	268.771	1154.44	577.645		14.5051	85.3242	756.826	1047.78	431.741	268.771		14.5051
PF3D7_0502600	conserved Plasmodium protein, unknown function		2662	0.211119		34	418	795	1044	218	181	250	659		34	418	795	1044	218	181	250	659		33	334	751	1031	199	146	206	596		12.3967	89.7821	1462.06	1917.36	415.477	203.231	2276.11	1114.2		12.3967	89.7821	1462.06	1917.36	415.477	203.231		12.3967
PF3D7_0503000	50S ribosomal protein L28, apicoplast, putative		784	0.260204		5	92	372	518	186	212	127	368		5	92	372	518	186	212	127	368		12	170	651	885	336	359	221	581		15.3061	155.612	4303.57	5589.29	2381.38	1696.43	8290.82	3687.5		15.3061	155.612	4303.57	5589.29	2381.38	1696.43		15.3061
PF3D7_0503300	serine/arginine-rich splicing factor 12 (SRSF12)		926	0.292657		7	402	381	507	151	80	138	267		7	402	381	507	151	80	138	267		19	802	733	1057	365	189	275	516		20.5184	617.711	4101.51	5651.19	2190.06	755.94	8735.42	2773.22		20.5184	617.711	4101.51	5651.19	2190.06	755.94		20.5184
PF3D7_0509200	leucine-rich repeat protein (LRR2)		1012	0.220356		147	1266	1328	1387	371	279	316	473		147	1266	1328	1387	371	279	316	473		168	1954	1931	2478	791	519	591	794		166.008	1376.48	9887.35	12122.5	4342.89	1900.2	17176.9	3904.15		166.008	1376.48	9887.35	12122.5	4342.89	1900.2		166.008
PF3D7_0510500	topoisomerase I (TopoI)		2519	0.235014		54	599	779	1015	369	290	253	546		54	599	779	1015	369	290	253	546		53	559	735	994	364	255	208	473		21.0401	158.396	1512.11	1953.55	803.096	375.149	2428.74	934.498		21.0401	158.396	1512.11	1953.55	803.096	375.149		21.0401
PF3D7_0512100	conserved Plasmodium protein, unknown function		385	0.223377		111	972	1431	2280	627	367	510	909		111	972	1431	2280	627	367	510	909		111	1309	2368	3042	1086	687	618	1188		288.312	2425.97	31870.1	39116.9	15672.7	6610.39	47213	15353.2		288.312	2425.97	31870.1	39116.9	15672.7	6610.39		288.312
PF3D7_0515000	pre-mRNA-splicing factor CWC2, putative (CWC2)		2546	0.271799		32	666	737	874	267	161	216	342		32	666	737	874	267	161	216	342		30	631	695	832	245	125	183	266		11.7832	176.748	1414.77	1617.83	534.957	181.854	2114.3	520.031		11.7832	176.748	1414.77	1617.83	534.957	181.854		11.7832
PF3D7_0516300	tRNA pseudouridine synthase, putative		2045	0.260147		40	1009	749	1157	392	175	204	482		40	1009	749	1157	392	175	204	482		48	1080	881	1390	483	196	243	530		23.4719	376.528	2232.27	3365.28	1312.47	355.012	3495.35	1289.49		23.4719	376.528	2232.27	3365.28	1312.47	355.012		23.4719
PF3D7_0519500	carbon catabolite repressor protein 4, putative (CCR4)		7465	0.230543		49	1461	2148	3299	712	627	702	1088		49	1461	2148	3299	712	627	702	1088		15	544	743	1070	214	223	237	351		2.00938	51.9759	515.74	709.712	159.277	110.65	933.825	234.025		2.00938	51.9759	515.74	709.712	159.277	110.65		2.00938
PF3D7_0519800	conserved protein, unknown function		2005	0.284788		47	1242	591	731	240	169	135	416		47	1242	591	731	240	169	135	416		56	1311	664	860	291	186	163	445		27.9302	466.334	1716.21	2123.69	806.484	343.641	2391.52	1104.24		27.9302	466.334	1716.21	2123.69	806.484	343.641		27.9302
PF3D7_0521600	conserved Plasmodium protein, unknown function		290	0.22069		3	51	61	86	24	20	24	52		3	51	61	86	24	20	24	52		12	150	234	346	82	65	73	226		41.3793	368.966	4182.76	5906.9	1572.41	831.034	7406.9	3879.31		41.3793	368.966	4182.76	5906.9	1572.41	831.034		41.3793
PF3D7_0604500	conserved Plasmodium protein, unknown function		8621	0.22538		173	6903	4159	6700	1535	2059	1223	1501		173	6903	4159	6700	1535	2059	1223	1501		102	3511	1654	2533	476	858	476	497		11.8316	290.338	994.084	1454.59	306.809	368.635	1623.94	286.858		11.8316	290.338	994.084	1454.59	306.809	368.635		11.8316
PF3D7_0606600	conserved Plasmodium protein, unknown function		7243	0.239956		42	2088	1385	1927	454	403	357	984		42	2088	1385	1927	454	403	357	984		13	778	445	566	133	139	108	310		1.79484	76.6257	318.376	386.856	102.03	71.1031	438.63	213.033		1.79484	76.6257	318.376	386.856	102.03	71.1031		1.79484
PF3D7_0607000	translation initiation factor IF-2, putative		2933	0.267644		61	1666	2074	2799	813	453	887	816		61	1666	2074	2799	813	453	887	816		58	1696	2109	2526	813	420	872	773		19.775	412.206	3725.88	4263.55	1540.06	530.515	8744.63	1311.29		19.775	412.206	3725.88	4263.55	1540.06	530.515		19.775
PF3D7_0608310	sorting assembly machinery 50 kDa subunit, putative (SAM50)		1361	0.201323		3	154	200	271	112	60	63	109		3	154	200	271	112	60	63	109		7	238	335	473	183	98	99	216		5.14328	124.908	1275.53	1720.79	747.245	266.716	2139.6	789.86		5.14328	124.908	1275.53	1720.79	747.245	266.716		5.14328
PF3D7_0610200	conserved Plasmodium protein, unknown function		2882	0.22068		26	548	1109	1441	265	312	499	763		26	548	1109	1441	265	312	499	763		22	496	1058	1381	244	278	418	709		7.63359	122.831	1902.15	2372.31	470.507	357.391	4266.13	1224.15		7.63359	122.831	1902.15	2372.31	470.507	357.391		7.63359
PF3D7_0617200	conserved Plasmodium protein, unknown function		1337	0.250561		54	1867	1282	1763	499	703	281	506		54	1867	1282	1763	499	703	281	506		62	2239	1499	2582	671	872	395	715		46.3725	1193.72	5809.27	9560.96	2788.33	2415.86	8689.6	2661.18		46.3725	1193.72	5809.27	9560.96	2788.33	2415.86		46.3725
PF3D7_0620700	DnaJ protein, putative		1088	0.212316		12	151	197	213	90	143	54	182		12	151	197	213	90	143	54	182		25	358	464	587	245	295	124	385		22.9779	235.294	2210.48	2670.96	1251.84	1004.6	3352.94	1761.03		22.9779	235.294	2210.48	2670.96	1251.84	1004.6		22.9779
PF3D7_0621500	ribonuclease P/MRP protein subunit RPP1, putative (RPP1)		1031	0.186227		7	84	106	133	55	49	37	93		7	84	106	133	55	49	37	93		17	252	311	452	184	148	93	254		16.4888	174.588	1563.53	2170.71	992.241	532.493	2653.73	1225.99		16.4888	174.588	1563.53	2170.71	992.241	532.493		16.4888
PF3D7_0622400	conserved Apicomplexan protein, unknown function		386	0.246114		17	86	189	203	80	106	53	135		17	86	189	203	80	106	53	135		28	214	459	623	220	239	130	402		72.5389	396.373	6163.21	7992.23	3168.39	2295.34	9906.74	5181.35		72.5389	396.373	6163.21	7992.23	3168.39	2295.34		72.5389
PF3D7_0623800	tyrosine kinase-like protein, putative (TKL4)		7214	0.225534		64	4599	1134	1650	483	808	365	886		64	4599	1134	1650	483	808	365	886		21	2062	346	482	143	304	115	275		2.91101	203.77	248.544	330.884	110.202	156.085	468.949	189.77		2.91101	203.77	248.544	330.884	110.202	156.085		2.91101
PF3D7_0631600	exported protein family 4 (EPF4)		928	0.235991		0	0	0	0	0	0	0	1		0	0	0	0	0	0	0	1		4	17	39	50	21	22	13	29		4.31034	14.0086	218.75	267.241	126.078	88.3621	412.716	156.25		4.31034	14.0086	218.75	267.241	126.078	88.3621		4.31034
PF3D7_0705000	methyltransferase, putative		3640	0.220879		17	507	572	823	234	194	159	487		17	507	572	823	234	194	159	487		9	311	338	469	137	105	96	275		2.47253	60.989	481.319	637.912	209.341	106.868	775.824	376.099		2.47253	60.989	481.319	637.912	209.341	106.868		2.47253
PF3D7_0708800	heat shock protein 110 (HSP110c)		2621	0.267455		34	1633	1112	1320	329	286	289	320		34	1633	1112	1320	329	286	289	320		32	1646	1077	1314	307	249	251	249		12.2091	447.921	2129.34	2481.88	650.897	352.156	2816.86	472.72		12.2091	447.921	2129.34	2481.88	650.897	352.156		12.2091
PF3D7_0710200	conserved Plasmodium protein, unknown function		8732	0.200069		82	1007	5288	11064	1808	3225	2743	3318		82	1007	5288	11064	1808	3225	2743	3318		30	384	2790	4659	556	1438	1269	1659		3.43564	31.3788	1655.52	2641.43	353.756	609.94	4274.39	945.259		3.43564	31.3788	1655.52	2641.43	353.756	609.94		3.43564
PF3D7_0710400	DNA repair protein RAD14, putative (RAD14)		1097	0.197812		19	329	554	694	181	113	125	476		19	329	554	694	181	113	125	476		36	663	987	1357	410	241	254	800		32.8168	431.176	4661.8	6123.97	2076.57	814.038	6810.39	3628.99		32.8168	431.176	4661.8	6123.97	2076.57	814.038		32.8168
PF3D7_0719600	60S ribosomal protein L11a, putative		520	0.309615		25	616	223	245	129	279	68	143		25	616	223	245	129	279	68	143		33	867	447	539	230	418	128	326		63.4615	1188.46	4455.77	5132.69	2457.69	2978.85	7240.38	3119.23		63.4615	1188.46	4455.77	5132.69	2457.69	2978.85		63.4615
PF3D7_0724700	conserved Plasmodium protein, unknown function		10465	0.207262		134	3353	2141	3663	1136	814	598	1528		134	3353	2141	3663	1136	814	598	1528		69	1463	738	1196	341	307	199	506		6.59341	99.6656	365.409	565.791	181.08	108.743	559.293	240.612		6.59341	99.6656	365.409	565.791	181.08	108.743		6.59341
PF3D7_0729500	mRNA (N6-adenosine)-methyltransferase, putative		2282	0.232252		7	203	219	275	74	35	47	149		7	203	219	275	74	35	47	149		8	207	243	305	80	33	55	140		3.5057	64.8554	552.147	661.7	195.004	53.9001	709.027	305.434		3.5057	64.8554	552.147	661.7	195.004	53.9001		3.5057
PF3D7_0801700	sentrin-specific protease 2, putative (SENP2)		5352	0.223281		46	492	1028	1528	637	193	304	782		46	492	1028	1528	637	193	304	782		14	171	315	436	190	62	92	242		2.61584	22.7952	305.12	403.401	197.309	42.9746	505.605	224.963		2.61584	22.7952	305.12	403.401	197.309	42.9746		2.61584
PF3D7_0801800	mannose-6-phosphate isomerase, putative		3035	0.249423		45	1607	1604	2795	737	498	672	764		45	1607	1604	2795	737	498	672	764		41	1516	1556	2473	753	453	589	714		13.5091	356.178	2656.67	4033.94	1378.58	552.883	5708.07	1170.68		13.5091	356.178	2656.67	4033.94	1378.58	552.883		13.5091
PF3D7_0803100	U3 small nucleolar RNA-associated protein 14, putative (UTP14)		3737	0.225047		44	944	1054	1661	383	362	309	823		44	944	1054	1661	383	362	309	823		30	666	706	1062	245	224	217	564		8.02783	127.107	979.128	1407.01	364.463	222.103	1708.05	750.87		8.02783	127.107	979.128	1407.01	364.463	222.103		8.02783
PF3D7_0807100	RNA helicase, putative		3965	0.201513		154	2142	2167	3413	895	811	929	1470		154	2142	2167	3413	895	811	929	1470		114	1594	1654	2582	659	535	748	1250		28.7516	286.759	2161.41	3223.96	923.581	499.874	5548.55	1568.47		28.7516	286.759	2161.41	3223.96	923.581	499.874		28.7516
PF3D7_0813000	conserved Plasmodium protein, unknown function		1799	0.227349		23	572	326	477	159	200	98	221		23	572	326	477	159	200	98	221		32	798	428	653	213	245	133	296		17.7877	316.287	1232.91	1797.11	658.143	504.725	2174.54	818.788		17.7877	316.287	1232.91	1797.11	658.143	504.725		17.7877
PF3D7_0813700	ABC transporter F family member 1, putative (ABCF1)		4259	0.205212		1173	5041	6252	7542	2796	1566	1587	1890		1173	5041	6252	7542	2796	1566	1587	1890		776	3842	4206	5661	2275	1030	1475	2009		182.202	643.109	5116.93	6580.18	2967.6	895.75	10186.2	2347.03		182.202	643.109	5116.93	6580.18	2967.6	895.75		182.202
PF3D7_0814000	60S ribosomal protein L13-2, putative		646	0.303406		92	2341	869	1152	357	297	214	373		92	2341	869	1152	357	297	214	373		92	3115	1296	1821	614	453	321	662		142.415	3438.08	10396.3	13955.1	5281.73	2597.52	14616.1	5099.07		142.415	3438.08	10396.3	13955.1	5281.73	2597.52		142.415
PF3D7_0814200	DNA/RNA-binding protein Alba 1 (ALBA1)		746	0.378016		55	1739	941	1355	477	300	361	268		55	1739	941	1355	477	300	361	268		67	2339	1418	2094	717	465	615	483		89.8123	2235.92	9849.87	13896.8	5340.48	2309.65	24248	3221.18		89.8123	2235.92	9849.87	13896.8	5340.48	2309.65		89.8123
PF3D7_0822100	mediator of RNA polymerase II transcription subunit 7, putative (MED7)		704	0.230114		22	585	1206	2070	449	411	443	661		22	585	1206	2070	449	411	443	661		33	860	2109	3431	693	605	708	938		46.875	870.739	15522.7	24127.8	5468.75	3183.24	29579.5	6629.26		46.875	870.739	15522.7	24127.8	5468.75	3183.24		46.875
PF3D7_0824900	conserved Plasmodium protein, unknown function		2936	0.192098		56	1395	1263	1627	571	432	430	565		56	1395	1263	1627	571	432	430	565		54	1202	1237	1497	590	392	366	494		18.3924	291.894	2183.24	2524.18	1116.49	494.55	3666.55	837.193		18.3924	291.894	2183.24	2524.18	1116.49	494.55		18.3924
PF3D7_0827000	ATP-dependent RNA helicase DBP10, putative (DBP10)		3869	0.234686		63	1476	1108	1691	372	296	279	595		63	1476	1108	1691	372	296	279	595		50	1101	785	1102	240	180	189	344		12.9232	202.895	1051.43	1410.18	344.792	172.396	1436.81	442.492		12.9232	202.895	1051.43	1410.18	344.792	172.396		12.9232
PF3D7_0829100	conserved protein, unknown function		644	0.291925		24	448	284	384	157	119	92	180		24	448	284	384	157	119	92	180		33	684	528	798	274	197	167	402		51.2422	757.764	4248.45	6135.09	2364.91	1133.54	7627.33	3105.59		51.2422	757.764	4248.45	6135.09	2364.91	1133.54		51.2422
PF3D7_0829400	prolyl 4-hydroxylase subunit alpha, putative		1325	0.243774		67	395	892	1325	544	247	265	297		67	395	892	1325	544	247	265	297		69	566	1145	1754	712	366	367	464		52.0755	304.906	4477.74	6553.96	2985.66	1023.4	8147.17	1742.64		52.0755	304.906	4477.74	6553.96	2985.66	1023.4		52.0755
PF3D7_0829500	conserved Plasmodium protein, unknown function		6650	0.17985		126	446	2345	3124	735	425	578	1233		126	446	2345	3124	735	425	578	1233		60	150	833	981	220	149	186	401		9.02256	16.0902	649.173	730.376	183.91	83.0075	822.707	300.15		9.02256	16.0902	649.173	730.376	183.91	83.0075		9.02256
PF3D7_0903000	conserved protein, unknown function		476	0.243697		19	157	114	173	62	53	47	116		19	157	114	173	62	53	47	116		30	285	278	426	130	102	97	288		63.0252	428.571	3027.31	4430.67	1518.91	794.118	5993.7	3010.5		63.0252	428.571	3027.31	4430.67	1518.91	794.118		63.0252
PF3D7_0904000	GTPase-activating protein, putative		1280	0.261719		34	799	604	954	296	196	241	592		34	799	604	954	296	196	241	592		43	1075	828	1447	428	282	333	825		33.5938	599.219	3352.34	5596.88	1857.81	816.406	7652.34	3207.03		33.5938	599.219	3352.34	5596.88	1857.81	816.406		33.5938
PF3D7_0907000	conserved Plasmodium protein, unknown function		241	0.253112		43	413	513	662	257	260	292	494		43	413	513	662	257	260	292	494		54	616	943	1487	589	515	445	865		224.066	1825.73	20278	30547.7	13580.9	7917.01	54311.2	17858.9		224.066	1825.73	20278	30547.7	13580.9	7917.01		224.066
PF3D7_0908700	tRNA pseudouridine synthase, putative		931	0.239527		15	410	198	364	72	99	78	211		15	410	198	364	72	99	78	211		30	818	469	867	217	223	169	448		32.2234	627.282	2611.17	4611.17	1295.38	887.218	5339.42	2394.2		32.2234	627.282	2611.17	4611.17	1295.38	887.218		32.2234
PF3D7_0909700	FHA domain protein, putative		3110	0.2209		33	534	274	461	131	177	104	264		33	534	274	461	131	177	104	264		32	489	223	383	107	140	92	202		10.2894	112.219	371.704	609.968	191.318	166.881	870.096	323.151		10.2894	112.219	371.704	609.968	191.318	166.881		10.2894
PF3D7_0912900	26S proteasome regulatory subunit RPN8, putative (RPN8)		1015	0.257143		47	848	579	718	229	308	249	332		47	848	579	718	229	308	249	332		67	1443	999	1428	480	589	420	607		66.0099	1013.79	5100.49	6965.52	2627.59	2149.75	12170.4	2975.37		66.0099	1013.79	5100.49	6965.52	2627.59	2149.75		66.0099
PF3D7_0921000.1	ubiquitin-conjugating enzyme, putative		486	0.345679		24	417	457	682	231	106	118	247		24	417	457	682	231	106	118	247		33	636	756	1172	398	180	214	487		67.9012	934.156	8061.73	11938.3	4551.44	1372.43	12952.7	4985.6		67.9012	934.156	8061.73	11938.3	4551.44	1372.43		67.9012
PF3D7_0922100	ubiquitin-like protein, putative		4626	0.234328		86	2921	1282	1863	438	454	492	603		86	2921	1282	1863	438	454	492	603		73	2060	967	1278	292	284	380	350		15.7804	317.553	1083.23	1367.7	350.843	227.41	2416.13	376.567		15.7804	317.553	1083.23	1367.7	350.843	227.41		15.7804
PF3D7_0922700	pre-mRNA-splicing factor 18, putative (PRP18)		1022	0.253425		90	1340	1179	1466	487	401	346	607		90	1340	1179	1466	487	401	346	607		102	2062	1772	2584	972	729	638	1010		99.8043	1438.36	8984.34	12517.6	5283.76	2641.88	18361.1	4916.83		99.8043	1438.36	8984.34	12517.6	5283.76	2641.88		99.8043
PF3D7_0926100	protein kinase, putative		9536	0.216128		36	1767	807	1362	363	548	256	669		36	1767	807	1362	363	548	256	669		10	666	234	388	106	194	75	200		1.04866	49.8112	127.202	201.447	61.7659	75.3985	231.334	104.446		1.04866	49.8112	127.202	201.447	61.7659	75.3985		1.04866
PF3D7_0933900	conserved Plasmodium protein, unknown function		749	0.264352		12	157	170	231	85	97	62	199		12	157	170	231	85	97	62	199		21	271	336	507	180	188	113	397		28.0374	259.012	2324.43	3351.13	1335.11	930.574	4437.92	2638.18		28.0374	259.012	2324.43	3351.13	1335.11	930.574		28.0374
PF3D7_0935100	conserved protein, unknown function		218	0.270642		12	152	64	107	42	55	30	46		12	152	64	107	42	55	30	46		24	304	242	415	131	148	87	215		110.092	995.413	5752.29	9426.61	3339.45	2518.35	11738.5	4908.26		110.092	995.413	5752.29	9426.61	3339.45	2518.35		110.092
PF3D7_1004000	60S ribosomal protein L13, putative		607	0.299835		32	938	362	355	147	110	97	183		32	938	362	355	147	110	97	183		39	1210	616	738	264	187	177	407		64.2504	1421.75	5258.65	6019.77	2416.8	1141.68	8576.61	3336.08		64.2504	1421.75	5258.65	6019.77	2416.8	1141.68		64.2504
PF3D7_1004400	RNA-binding protein, putative		2642	0.289175		30	602	1109	1792	416	416	350	836		30	602	1109	1792	416	416	350	836		26	562	1043	1676	410	378	294	792		9.84103	151.779	2045.8	3140.8	862.226	529.902	3273.28	1491.67		9.84103	151.779	2045.8	3140.8	862.226	529.902		9.84103
PF3D7_1006700	conserved Plasmodium protein, unknown function		1150	0.237391		54	1198	449	541	171	140	129	303		54	1198	449	541	171	140	129	303		63	1462	652	896	256	193	200	474		54.7826	906.957	2938.26	3857.39	1237.39	621.739	5115.65	2051.3		54.7826	906.957	2938.26	3857.39	1237.39	621.739		54.7826
PF3D7_1010000	ribosomal protein L43, mitochondrial, putative		640	0.271875		5	269	555	775	252	199	206	380		5	269	555	775	252	199	206	380		12	462	864	1290	435	317	317	683		18.75	515.625	6995.31	9979.69	3776.56	1835.94	14568.8	5310.94		18.75	515.625	6995.31	9979.69	3776.56	1835.94		18.75
PF3D7_1011800	PRE-binding protein (PREBP)		3419	0.243638		84	4006	3101	3985	905	1177	1151	1699		84	4006	3101	3985	905	1177	1151	1699		69	2919	2112	3039	682	807	987	1509		20.1813	608.658	3200.94	4400.41	1108.22	874.232	8490.79	2195.96		20.1813	608.658	3200.94	4400.41	1108.22	874.232		20.1813
PF3D7_1024100	conserved Plasmodium protein, unknown function		3314	0.218467		14	359	709	1001	313	194	249	756		14	359	709	1001	313	194	249	756		12	289	648	982	285	161	204	704		3.621	62.1605	1013.28	1467.11	477.972	180.145	1810.5	1057.03		3.621	62.1605	1013.28	1467.11	477.972	180.145		3.621
PF3D7_1027100	U3 small nucleolar ribonucleoprotein protein MPP10, putative (MPP10)		2318	0.238999		19	767	478	551	184	107	159	516		19	767	478	551	184	107	159	516		23	867	533	662	217	117	191	570		9.92235	266.609	1191.54	1414.15	520.276	187.23	2423.64	1223.47		9.92235	266.609	1191.54	1414.15	520.276	187.23		9.92235
PF3D7_1029500	conserved Plasmodium protein, unknown function		416	0.209135		10	89	81	108	61	38	32	72		10	89	81	108	61	38	32	72		22	224	270	420	177	105	91	280		52.8846	384.615	3362.98	5000	2365.38	935.096	6435.1	3350.96		52.8846	384.615	3362.98	5000	2365.38	935.096		52.8846
PF3D7_1031600	conserved Plasmodium protein, unknown function (GEXP15)		2714	0.247237		13	545	560	948	290	228	178	579		13	545	560	948	290	228	178	579		10	493	520	908	263	194	161	508		3.6846	129.698	992.999	1656.6	538.688	264.923	1745.03	931.466		3.6846	129.698	992.999	1656.6	538.688	264.923		3.6846
PF3D7_1032100	mRNA-decapping enzyme subunit 1, putative (DCP1)		3572	0.230123		21	875	552	901	169	198	223	596		21	875	552	901	169	198	223	596		12	637	320	547	90	109	139	346		3.35946	127.38	464.446	758.119	139.978	113.102	1144.74	482.083		3.35946	127.38	464.446	758.119	139.978	113.102		3.35946
PF3D7_1038300	conserved Plasmodium protein, unknown function		1092	0.217033		52	497	769	1079	286	317	295	426		52	497	769	1079	286	317	295	426		73	919	1259	2059	622	612	512	716		66.8498	600.733	5974.36	9335.16	3164.84	2076.01	13790.3	3262.82		66.8498	600.733	5974.36	9335.16	3164.84	2076.01		66.8498
PF3D7_1104700.1	RNA polymerase subunit, putative		555	0.272072		61	1170	777	990	198	165	287	484		61	1170	777	990	198	165	287	484		69	1612	1135	1700	349	260	421	776		124.324	2070.27	10596.4	15164	3493.69	1735.14	22311.7	6956.76		124.324	2070.27	10596.4	15164	3493.69	1735.14		124.324
PF3D7_1107700	pescadillo homolog (PES)		1931	0.240808		16	490	331	412	156	247	76	255		16	490	331	412	156	247	76	255		19	562	366	475	171	284	92	271		9.83946	207.664	982.393	1218.02	491.973	544.795	1401.35	698.602		9.83946	207.664	982.393	1218.02	491.973	544.795		9.83946
PF3D7_1114400	conserved Plasmodium protein, unknown function		1913	0.203346		1	100	111	146	33	61	31	132		1	100	111	146	33	61	31	132		2	97	107	136	29	60	34	108		1.04548	36.5917	290.12	352.326	84.6837	116.571	522.739	281.234		1.04548	36.5917	290.12	352.326	84.6837	116.571		1.04548
PF3D7_1116400	guanine nucleotide-exchange factor SEC12 (SEC12)		1457	0.255319		314	2558	2256	3279	1285	1101	1222	1254		314	2558	2256	3279	1285	1101	1222	1254		776	4381	3210	4653	1441	1377	1268	1416		532.601	2143.45	11415.9	15809.9	5494.85	3500.34	25597.1	4835.28		532.601	2143.45	11415.9	15809.9	5494.85	3500.34		532.601
PF3D7_1119200	conserved protein, unknown function		451	0.230599		26	470	435	463	137	142	174	392		26	470	435	463	137	142	174	392		38	714	825	1114	357	304	308	767		84.2572	1128.6	9478.94	12228.4	4399.11	2496.67	20086.5	8461.2		84.2572	1128.6	9478.94	12228.4	4399.11	2496.67		84.2572
PF3D7_1119300	splicing factor U2AF small subunit, putative (U2AF1)		884	0.322398		7	207	336	358	173	92	83	144		7	207	336	358	173	92	83	144		14	348	562	709	318	180	158	314		15.8371	281.674	3294.12	3970.59	1998.87	754.525	5257.92	1768.1		15.8371	281.674	3294.12	3970.59	1998.87	754.525		15.8371
PF3D7_1120000	conserved Plasmodium protein, unknown function		3207	0.228874		132	2852	2687	5082	1203	1705	1695	1549		132	2852	2687	5082	1203	1705	1695	1549		135	2774	3209	5656	1284	1626	1473	1416		42.0954	616.776	5184.6	8730.9	2224.51	1878.08	13509.2	2196.76		42.0954	616.776	5184.6	8730.9	2224.51	1878.08		42.0954
PF3D7_1120900	heat shock factor-binding protein 1 (HSBP)		341	0.240469		3	18	40	48	26	21	17	31		3	18	40	48	26	21	17	31		11	79	186	228	85	67	52	169		32.2581	167.155	2826.98	3310.85	1387.1	730.205	4486.8	2466.28		32.2581	167.155	2826.98	3310.85	1387.1	730.205		32.2581
PF3D7_1122400	conserved Plasmodium protein, unknown function		2549	0.22244		28	657	532	960	221	237	216	394		28	657	532	960	221	237	216	394		24	624	487	927	201	204	182	313		9.41546	174.578	990.192	1800.71	438.211	296.587	2100.04	611.22		9.41546	174.578	990.192	1800.71	438.211	296.587		9.41546
PF3D7_1123000	conserved Plasmodium protein, unknown function		7403	0.206943		99	2166	2233	3298	843	896	879	963		99	2166	2233	3298	843	896	879	963		40	810	780	1064	259	330	325	302		5.40321	78.0765	545.995	711.603	194.381	165.203	1291.23	203.026		5.40321	78.0765	545.995	711.603	194.381	165.203		5.40321
PF3D7_1123600	RAP protein, putative		2138	0.243218		2	88	157	235	92	30	45	171		2	88	157	235	92	30	45	171		3	85	167	265	96	30	53	171		1.40318	28.5313	405.051	613.658	249.766	52.3854	729.186	398.036		1.40318	28.5313	405.051	613.658	249.766	52.3854		1.40318
PF3D7_1127800	conserved Plasmodium protein, unknown function		4262	0.197091		22	511	545	704	170	157	157	455		22	511	545	704	170	157	157	455		13	313	314	389	91	83	94	251		3.05021	52.5575	381.746	451.901	118.724	72.2665	648.756	293.055		3.05021	52.5575	381.746	451.901	118.724	72.2665		3.05021
PF3D7_1128500	conserved protein, unknown function		2156	0.21243		13	364	359	415	117	84	91	315		13	364	359	415	117	84	91	315		15	398	401	482	126	82	115	335		6.95733	131.725	963.822	1107.14	324.675	141.002	1569.11	773.191		6.95733	131.725	963.822	1107.14	324.675	141.002		6.95733
PF3D7_1129400	RNA methyltransferase, putative		1904	0.236345		13	496	501	825	203	274	252	298		13	496	501	825	203	274	252	298		15	569	559	983	241	315	305	321		7.87815	213.235	1521.53	2556.2	703.256	612.92	4711.66	839.286		7.87815	213.235	1521.53	2556.2	703.256	612.92		7.87815
PF3D7_1130600	conserved Plasmodium protein, unknown function		2661	0.2236		24	554	757	1022	385	294	193	441		24	554	757	1022	385	294	193	441		21	501	711	998	379	262	171	359		7.89177	134.536	1384.44	1856.82	791.432	364.9	1890.27	671.552		7.89177	134.536	1384.44	1856.82	791.432	364.9		7.89177
PF3D7_1130700	structural maintenance of chromosome protein, putative		5456	0.214993		155	1304	1926	2880	653	759	603	1224		155	1304	1926	2880	653	759	603	1224		83	468	672	867	193	288	203	397		15.2126	61.217	638.196	786.84	196.664	195.565	1094.39	362.17		15.2126	61.217	638.196	786.84	196.664	195.565		15.2126
PF3D7_1131000	RNA-binding protein s1, putative		512	0.277344		6	77	285	347	119	54	74	115		6	77	285	347	119	54	74	115		15	161	530	714	221	103	138	285		29.2969	224.609	5365.23	6904.3	2398.44	746.094	7927.73	2769.53		29.2969	224.609	5365.23	6904.3	2398.44	746.094		29.2969
PF3D7_1131800	oxysterol-binding protein-related protein 2		4730	0.248414		5	453	648	875	266	361	190	628		5	453	648	875	266	361	190	628		1	274	407	520	163	221	117	374		0.211416	41.4376	445.877	544.397	191.543	173.15	727.696	393.446		0.211416	41.4376	445.877	544.397	191.543	173.15		0.211416
PF3D7_1132500	amino acid transporter, putative		4319	0.206298		93	706	808	1210	418	268	212	542		93	706	808	1210	418	268	212	542		82	467	508	764	274	160	133	310		18.9859	77.1012	609.632	875.897	352.628	137.3	905.765	357.259		18.9859	77.1012	609.632	875.897	352.628	137.3		18.9859
PF3D7_1135600	conserved Plasmodium protein, unknown function		5452	0.194607		110	1072	1197	1628	509	370	465	1014		110	1072	1197	1628	509	370	465	1014		46	397	383	474	152	130	148	325		8.43727	51.9076	364.087	430.484	154.989	88.4079	798.423	296.588		8.43727	51.9076	364.087	430.484	154.989	88.4079		8.43727
PF3D7_1138700	conserved Plasmodium protein, unknown function		5609	0.201462		48	1259	832	964	284	723	260	787		48	1259	832	964	284	723	260	787		15	445	242	276	80	271	77	244		2.67427	56.6946	223.569	243.715	79.3368	178.998	403.815	216.438		2.67427	56.6946	223.569	243.715	79.3368	178.998		2.67427
PF3D7_1140200	conserved Plasmodium protein, unknown function		1342	0.277198		13	318	820	1233	390	324	351	526		13	318	820	1233	390	324	351	526		21	470	1029	1664	541	468	484	740		15.6483	249.627	3973.17	6138.6	2239.94	1292.1	10608	2743.67		15.6483	249.627	3973.17	6138.6	2239.94	1292.1		15.6483
PF3D7_1144200	conserved Plasmodium protein, unknown function		958	0.218163		5	314	193	317	91	59	77	233		5	314	193	317	91	59	77	233		13	629	457	765	247	162	165	475		13.5699	468.685	2471.82	3954.07	1433.19	626.305	5065.76	2467.64		13.5699	468.685	2471.82	3954.07	1433.19	626.305		13.5699
PF3D7_1203000	origin recognition complex subunit 1 (ORC1)		3569	0.239283		33	506	676	1165	384	372	268	720		33	506	676	1165	384	372	268	720		20	309	430	738	248	229	180	461		5.60381	61.9221	624.264	1023.82	386.103	237.882	1483.61	642.757		5.60381	61.9221	624.264	1023.82	386.103	237.882		5.60381
PF3D7_1206800	conserved Plasmodium protein, unknown function		2183	0.213468		8	255	252	359	106	126	73	154		8	255	252	359	106	126	73	154		10	267	276	406	112	138	89	151		4.58085	87.4943	655.52	920.751	285.387	234.54	1199.27	344.48		4.58085	87.4943	655.52	920.751	285.387	234.54		4.58085
PF3D7_1207500	RNA-binding protein, putative		546	0.252747		44	155	517	625	223	133	153	211		44	155	517	625	223	133	153	211		51	284	816	1086	393	214	263	447		93.4066	371.795	7743.59	9847.99	4000	1452.38	14168.5	4073.26		93.4066	371.795	7743.59	9847.99	4000	1452.38		93.4066
PF3D7_1208300	mitochondrial ACP precursor, putative		472	0.25		14	38	67	92	34	33	27	62		14	38	67	92	34	33	27	62		24	91	194	273	88	72	59	196		50.8475	137.712	2131.36	2864.41	1036.02	565.678	3677.97	2067.8		50.8475	137.712	2131.36	2864.41	1036.02	565.678		50.8475
PF3D7_1211600	lysine-specific histone demethylase 1, putative (LSD1)		8884	0.20914		101	1717	2664	5083	817	835	1382	1311		101	1717	2664	5083	817	835	1382	1311		41	629	952	1738	250	309	543	431		4.61504	50.5403	555.268	968.483	156.348	128.883	1797.73	241.445		4.61504	50.5403	555.268	968.483	156.348	128.883		4.61504
PF3D7_1212300	WD repeat-containing protein, putative		3747	0.218308		44	412	579	995	168	174	206	645		44	412	579	995	168	174	206	645		30	246	342	612	90	94	128	394		8.00641	46.9709	473.179	808.647	133.44	93.1412	1004.8	523.352		8.00641	46.9709	473.179	808.647	133.44	93.1412		8.00641
PF3D7_1214500	conserved Plasmodium protein, unknown function		555	0.264865		49	424	478	818	243	171	173	573		49	424	478	818	243	171	173	573		57	651	771	1377	415	271	286	834		102.703	837.838	7198.2	12282.9	4154.95	1809.01	15156.8	7477.48		102.703	837.838	7198.2	12282.9	4154.95	1809.01		102.703
PF3D7_1217200	snoRNA-associated small subunit rRNA processing protein, putative		3359	0.228044		68	1000	680	886	162	192	265	545		68	1000	680	886	162	192	265	545		62	944	620	851	137	160	218	472		18.4579	200.357	956.535	1254.24	226.853	176.541	1908.9	699.315		18.4579	200.357	956.535	1254.24	226.853	176.541		18.4579
PF3D7_1217500	conserved Plasmodium protein, unknown function		644	0.217391		27	539	166	191	87	161	63	168		27	539	166	191	87	161	63	168		35	788	360	452	162	256	121	374		54.3478	872.671	2897.52	3475.16	1397.52	1473.6	5526.4	2889.75		54.3478	872.671	2897.52	3475.16	1397.52	1473.6		54.3478
PF3D7_1224600	cytochrome c heme lyase, putative		691	0.29233		12	279	173	202	93	81	66	191		12	279	173	202	93	81	66	191		22	437	339	459	192	155	121	389		31.8379	451.52	2542.69	3289.44	1544.14	832.127	5150.51	2801.74		31.8379	451.52	2542.69	3289.44	1544.14	832.127		31.8379
PF3D7_1225400	conserved Plasmodium protein, unknown function		740	0.218919		16	451	338	367	101	83	100	378		16	451	338	367	101	83	100	378		26	660	575	729	208	161	179	593		35.1351	636.486	4027.03	4877.03	1562.16	806.757	7114.86	3987.84		35.1351	636.486	4027.03	4877.03	1562.16	806.757		35.1351
PF3D7_1234100	bromodomain protein, putative		11690	0.203764		106	2941	3506	5395	1337	1374	893	1741		106	2941	3506	5395	1337	1374	893	1741		44	1233	1294	1913	413	523	329	599		3.7639	75.1925	573.567	810.18	196.322	165.783	827.802	255.004		3.7639	75.1925	573.567	810.18	196.322	165.783		3.7639
PF3D7_1238400	conserved Plasmodium protein, unknown function		694	0.226225		51	253	435	468	164	118	143	326		51	253	435	468	164	118	143	326		64	411	711	840	297	222	243	538		92.219	422.19	5308.36	5992.8	2377.52	1185.88	10299.7	3857.35		92.219	422.19	5308.36	5992.8	2377.52	1185.88		92.219
PF3D7_1241900	tetratricopeptide repeat protein, putative		2030	0.228571		27	593	816	942	364	332	208	698		27	593	816	942	364	332	208	698		34	684	945	1122	455	407	251	809		16.7488	240.394	2412.32	2736.45	1245.32	742.857	3636.95	1982.76		16.7488	240.394	2412.32	2736.45	1245.32	742.857		16.7488
PF3D7_1244700	conserved Plasmodium protein, unknown function		666	0.265766		132	2115	2209	2855	962	670	719	630		132	2115	2209	2855	962	670	719	630		136	2927	2559	3550	1333	1009	789	915		204.204	3133.63	19909.9	26388.9	11120.1	5612.61	34843.8	6836.34		204.204	3133.63	19909.9	26388.9	11120.1	5612.61		204.204
PF3D7_1248700	conserved Plasmodium protein, unknown function		5969	0.256994		114	4805	3042	5266	2323	1798	1205	1907		114	4805	3042	5266	2323	1798	1205	1907		50	2167	1146	1871	706	699	457	672		8.37661	258.837	994.807	1551.85	657.229	433.741	2251.97	560.228		8.37661	258.837	994.807	1551.85	657.229	433.741		8.37661
PF3D7_1249900	apicoplast dimethyladenosine synthase, putative		1919	0.236582		48	307	430	688	194	140	112	329		48	307	430	688	194	140	112	329		59	334	476	830	230	154	138	347		30.7452	124.544	1285.57	2141.22	665.972	297.551	2115.16	899.948		30.7452	124.544	1285.57	2141.22	665.972	297.551		30.7452
PF3D7_1250900	conserved Plasmodium protein, unknown function		965	0.20829		31	401	702	1072	272	238	176	215		31	401	702	1072	272	238	176	215		52	792	1169	2010	578	443	336	452		53.886	585.492	6276.68	10311.9	3328.5	1700.52	10241.5	2330.57		53.886	585.492	6276.68	10311.9	3328.5	1700.52		53.886
PF3D7_1301900	Plasmodium exported protein, unknown function		364	0.222527		12	199	170	169	69	41	58	173		12	199	170	169	69	41	58	173		25	360	429	544	197	115	141	475		68.6813	706.044	6107.14	7401.1	3008.24	1170.33	11395.6	6494.51		68.6813	706.044	6107.14	7401.1	3008.24	1170.33		68.6813
PF3D7_1304500	small heat shock protein, putative		635	0.272441		0	78	129	234	91	57	79	172		0	78	129	234	91	57	79	172		4	164	299	525	174	109	149	383		6.29921	184.252	2440.94	4094.49	1522.83	636.22	6902.36	3001.57		6.29921	184.252	2440.94	4094.49	1522.83	636.22		6.29921
PF3D7_1306800	RED-like protein, putative		1202	0.214642		9	182	246	435	96	64	96	204		9	182	246	435	96	64	96	204		15	286	386	738	157	106	144	336		12.4792	169.717	1663.89	3039.93	726.29	326.955	3524.13	1391.01		12.4792	169.717	1663.89	3039.93	726.29	326.955		12.4792
PF3D7_1307200	DnaJ protein, putative		968	0.23657		6	299	258	313	81	106	92	237		6	299	258	313	81	106	92	237		17	585	564	754	231	233	196	480		17.562	430.785	3019.63	3856.4	1326.45	891.529	5955.58	2467.98		17.562	430.785	3019.63	3856.4	1326.45	891.529		17.562
PF3D7_1309100	60S ribosomal protein L24, putative		486	0.290123		57	2033	999	1705	367	491	609	258		57	2033	999	1705	367	491	609	258		63	2674	1424	2589	624	732	682	499		129.63	3921.81	15183.1	26372.4	7133.74	5580.25	41273.7	5109.05		129.63	3921.81	15183.1	26372.4	7133.74	5580.25		129.63
PF3D7_1309800	conserved Plasmodium protein, unknown function		916	0.268559		59	505	552	761	229	191	169	341		59	505	552	761	229	191	169	341		80	939	967	1518	493	362	321	619		87.3362	731.441	5470.52	8204.15	2990.17	1463.97	10307.9	3362.45		87.3362	731.441	5470.52	8204.15	2990.17	1463.97		87.3362
PF3D7_1311000	protein ISD11, putative (ISD11)		262	0.255725		1	135	90	116	36	16	53	85		1	135	90	116	36	16	53	85		7	284	287	437	114	53	131	309		26.7176	774.809	5679.39	8259.54	2419.85	751.908	14706.1	5870.23		26.7176	774.809	5679.39	8259.54	2419.85	751.908		26.7176
PF3D7_1311600	conserved Plasmodium protein, unknown function		1841	0.221076		5	215	255	353	115	174	75	254		5	215	255	353	115	174	75	254		6	225	277	398	124	194	91	269		3.2591	87.4525	780.011	1070.61	374.253	390.549	1454.1	727.322		3.2591	87.4525	780.011	1070.61	374.253	390.549		3.2591
PF3D7_1312900	eukaryotic translation initation factor 4 gamma (EIF4G)		3765	0.218061		30	1069	1050	1586	492	699	296	526		30	1069	1050	1586	492	699	296	526		18	776	693	1028	326	462	204	296		4.78088	147.145	953.785	1351.93	481.275	454.714	1593.63	391.235		4.78088	147.145	953.785	1351.93	481.275	454.714		4.78088
PF3D7_1319200	conserved Plasmodium protein, unknown function		2606	0.22947		36	436	308	458	186	182	116	373		36	436	308	458	186	182	116	373		36	360	259	381	165	147	105	298		13.8143	98.6186	514.965	724.098	351.88	209.133	1185.34	569.071		13.8143	98.6186	514.965	724.098	351.88	209.133		13.8143
PF3D7_1321300	conserved Plasmodium membrane protein, unknown function		10043	0.186		44	1475	1218	2025	834	538	537	724		44	1475	1218	2025	834	538	537	724		13	552	388	592	255	192	173	217		1.29443	39.2313	200.239	291.845	141.093	70.8952	506.721	107.538		1.29443	39.2313	200.239	291.845	141.093	70.8952		1.29443
PF3D7_1324200	micro-fibrillar-associated protein, putative		1476	0.268293		14	579	609	1130	297	261	239	652		14	579	609	1130	297	261	239	652		19	808	819	1499	408	300	274	739		12.8726	390.244	2875.34	5027.78	1535.91	753.388	5460.03	2491.19		12.8726	390.244	2875.34	5027.78	1535.91	753.388		12.8726
PF3D7_1324300	conserved Plasmodium membrane protein, unknown function		16245	0.188243		98	1491	3223	4448	1279	919	838	2241		98	1491	3223	4448	1279	919	838	2241		39	574	1215	1464	386	339	295	843		2.40074	25.2385	387.565	446.168	132.041	77.3161	534.134	258.233		2.40074	25.2385	387.565	446.168	132.041	77.3161		2.40074
PF3D7_1329600	conserved Plasmodium protein, unknown function		905	0.198895		31	693	273	432	86	139	117	162		31	693	273	432	86	139	117	162		51	1159	575	971	236	287	237	362		56.3536	913.812	3292.82	5311.6	1449.72	1174.59	7702.76	1990.06		56.3536	913.812	3292.82	5311.6	1449.72	1174.59		56.3536
PF3D7_1337500	conserved Plasmodium protein, unknown function		10004	0.213715		177	1763	1685	3156	794	906	603	1341		177	1763	1685	3156	794	906	603	1341		104	658	571	1005	242	332	202	437		10.3958	46.8812	295.782	497.401	134.446	122.951	593.962	217.413		10.3958	46.8812	295.782	497.401	134.446	122.951		10.3958
PF3D7_1341100	U6 spliceosomal RNA		107	0.448598		2	24	11	16	11	15	10	6		2	24	11	16	11	15	10	6		9	94	98	128	52	51	34	101		84.1121	626.168	4747.66	5925.23	2700.93	1766.36	9345.79	4700.93		84.1121	626.168	4747.66	5925.23	2700.93	1766.36		84.1121
PF3D7_1344600	lipoyl synthase (LipA)		1247	0.275862		87	1172	941	1430	524	439	278	488		87	1172	941	1430	524	439	278	488		110	1419	1179	1933	682	588	390	688		88.2117	811.548	4898.96	7674.42	3038.49	1746.59	9198.88	2744.99		88.2117	811.548	4898.96	7674.42	3038.49	1746.59		88.2117
PF3D7_1350300	conserved Plasmodium protein, unknown function		917	0.196292		16	193	139	263	61	65	72	181		16	193	139	263	61	65	72	181		31	445	364	662	195	169	159	384		33.8059	346.783	2057.8	3574.7	1182.12	682.661	5100.33	2083.97		33.8059	346.783	2057.8	3574.7	1182.12	682.661		33.8059
PF3D7_1351100	conserved protein, unknown function		465	0.288172		26	416	385	432	140	149	91	195		26	416	385	432	140	149	91	195		34	632	653	860	251	240	165	426		73.1183	969.892	7277.42	9156.99	3000	1911.83	10436.6	4559.14		73.1183	969.892	7277.42	9156.99	3000	1911.83		73.1183
PF3D7_1351900	conserved Plasmodium protein, unknown function		1238	0.222132		30	413	422	454	172	174	147	254		30	413	422	454	172	174	147	254		36	584	618	766	257	249	224	399		29.0792	336.834	2587.24	3063.81	1153.47	745.557	5322.29	1604.2		29.0792	336.834	2587.24	3063.81	1153.47	745.557		29.0792
PF3D7_1358800	40S ribosomal protein S15 (RPS15)		455	0.303297		48	775	258	291	75	65	100	152		48	775	258	291	75	65	100	152		57	1088	561	795	209	166	207	427		125.275	1705.49	6389.01	8650.55	2553.85	1351.65	13382.4	4670.33		125.275	1705.49	6389.01	8650.55	2553.85	1351.65		125.275
PF3D7_1359200	high mobility group protein B4, putative (HMGB4)		748	0.259358		2	189	383	458	166	171	155	267		2	189	383	458	166	171	155	267		7	316	669	822	301	283	267	475		9.35829	302.139	4635.03	5441.18	2236.63	1402.41	10498.7	3160.43		9.35829	302.139	4635.03	5441.18	2236.63	1402.41		9.35829
PF3D7_1361200	conserved Plasmodium protein, unknown function		5373	0.21515		39	1762	1260	1905	437	422	488	953		39	1762	1260	1905	437	422	488	953		11	653	403	556	127	147	156	297		2.04727	86.7299	388.796	512.377	131.398	101.433	854.085	275.079		2.04727	86.7299	388.796	512.377	131.398	101.433		2.04727
PF3D7_1364800	DNA-directed RNA polymerase II, putative		611	0.327332		10	480	200	272	115	103	89	267		10	480	200	272	115	103	89	267		19	727	415	583	206	173	162	512		31.0966	849.427	3520.46	4725.04	1873.98	1049.1	7798.69	4170.21		31.0966	849.427	3520.46	4725.04	1873.98	1049.1		31.0966
PF3D7_1365100	mitochondrial ribosomal protein S17 precursor, putative		345	0.321739		19	289	328	301	102	82	121	256		19	289	328	301	102	82	121	256		30	481	650	810	279	200	242	591		86.9565	994.203	9762.32	11623.2	4492.75	2147.83	20631.9	8524.64		86.9565	994.203	9762.32	11623.2	4492.75	2147.83		86.9565
PF3D7_1366700	conserved Plasmodium protein, unknown function		1115	0.188341		7	190	188	281	92	164	67	158		7	190	188	281	92	164	67	158		12	292	316	488	152	234	106	284		10.7623	187.444	1469.06	2166.82	757.848	777.578	2796.41	1267.26		10.7623	187.444	1469.06	2166.82	757.848	777.578		10.7623
PF3D7_1368300	conserved Plasmodium protein, unknown function		687	0.256186		183	2055	2076	3422	1454	1119	816	975		183	2055	2076	3422	1454	1119	816	975		231	3211	4198	6242	1929	1513	1724	1376		336.245	3331.88	31662.3	44979.6	15599.7	8157.21	73807.9	9965.07		336.245	3331.88	31662.3	44979.6	15599.7	8157.21		336.245
PF3D7_1406200	conserved Plasmodium protein, unknown function		8462	0.219215		112	2857	1987	3082	698	663	762	1460		112	2857	1987	3082	698	663	762	1460		49	1137	701	955	209	238	260	480		5.79059	95.8402	429.331	558.733	137.32	104.231	903.805	282.321		5.79059	95.8402	429.331	558.733	137.32	104.231		5.79059
PF3D7_1407100	rRNA 2'-O-methyltransferase fibrillarin, putative (NOP1)		955	0.372775		10	573	341	422	150	100	79	131		10	573	341	422	150	100	79	131		22	1015	667	964	359	225	171	324		23.0366	758.115	3618.85	4997.91	2089.01	873.298	5267.02	1687.96		23.0366	758.115	3618.85	4997.91	2089.01	873.298		23.0366
PF3D7_1407600	conserved Plasmodium protein, unknown function		6101	0.211277		342	2876	4410	6732	2370	1870	1509	2028		342	2876	4410	6732	2370	1870	1509	2028		314	1147	1860	2634	720	765	618	748		51.467	134.076	1579.74	2137.35	655.63	464.514	2979.35	610.064		51.467	134.076	1579.74	2137.35	655.63	464.514		51.467
PF3D7_1408500	conserved Plasmodium protein, unknown function		587	0.199319		9	265	205	376	102	83	109	182		9	265	205	376	102	83	109	182		19	455	427	786	193	144	197	404		32.368	553.663	3770.02	6630.32	1827.94	909.71	9872.23	3424.19		32.368	553.663	3770.02	6630.32	1827.94	909.71		32.368
PF3D7_1411500	conserved Plasmodium protein, unknown function		2842	0.185433		36	720	610	806	197	116	193	484		36	720	610	806	197	116	193	484		35	684	562	742	179	85	170	409		12.3153	171.71	1024.63	1292.75	350.106	110.837	1759.32	716.045		12.3153	171.71	1024.63	1292.75	350.106	110.837		12.3153
PF3D7_1411700	conserved protein, unknown function		2048	0.216309		21	352	544	805	295	142	205	495		21	352	544	805	295	142	205	495		25	386	606	969	366	155	247	542		12.207	134.766	1533.2	2342.77	993.164	280.762	3547.36	1316.89		12.207	134.766	1533.2	2342.77	993.164	280.762		12.207
PF3D7_1415400	conserved Plasmodium protein, unknown function		4424	0.224458		25	427	1234	1961	312	305	334	605		25	427	1234	1961	312	305	334	605		15	256	933	1335	195	186	242	353		3.3906	41.3653	1092.9	1493.9	245.027	155.741	1608.95	397.152		3.3906	41.3653	1092.9	1493.9	245.027	155.741		3.3906
PF3D7_1417200	NOT family protein, putative		13399	0.212777		108	6368	3959	6076	1782	2218	1581	1925		108	6368	3959	6076	1782	2218	1581	1925		45	3112	1500	2346	545	940	661	695		3.35846	165.609	580.118	866.781	225.987	259.87	1451	258.079		3.35846	165.609	580.118	866.781	225.987	259.87		3.35846
PF3D7_1419100	ATP-dependent RNA helicase, putative		3125	0.21408		20	361	482	607	139	113	115	393		20	361	482	607	139	113	115	393		16	294	423	507	114	82	103	312		5.12	67.2	701.44	803.2	202.88	97.28	969.6	496.96		5.12	67.2	701.44	803.2	202.88	97.28		5.12
PF3D7_1419700	conserved Plasmodium protein, unknown function		1529	0.232178		12	810	836	1388	212	315	341	373		12	810	836	1388	212	315	341	373		17	1339	1108	1753	274	387	379	470		11.1184	624.591	3754.74	5676.26	996.076	937.868	7291.04	1529.76		11.1184	624.591	3754.74	5676.26	996.076	937.868		11.1184
PF3D7_1420500	conserved Plasmodium membrane protein, unknown function		3530	0.195751		12	275	477	605	190	123	117	324		12	275	477	605	190	123	117	324		5	151	263	306	106	61	67	153		1.41643	30.5949	386.119	429.178	166.856	64.0227	558.357	215.864		1.41643	30.5949	386.119	429.178	166.856	64.0227		1.41643
PF3D7_1423800	vacuolar protein sorting-associated protein 3, putative (VPS3)		4404	0.207539		264	3895	1630	2559	735	476	417	605		264	3895	1630	2559	735	476	417	605		232	2779	1270	1869	566	292	320	354		52.6794	449.818	1494.32	2101.04	714.124	245.686	2137.15	400.091		52.6794	449.818	1494.32	2101.04	714.124	245.686		52.6794
PF3D7_1424400	60S ribosomal protein L7-3, putative		849	0.290931		74	1890	798	1042	380	353	191	267		74	1890	798	1042	380	353	191	267		92	2657	1257	1596	607	554	319	472		108.363	2230.86	7671.38	9306.24	3972.91	2416.96	11051.8	2766.78		108.363	2230.86	7671.38	9306.24	3972.91	2416.96		108.363
PF3D7_1426200	protein arginine N-methyltransferase 1 (PRMT1)		1205	0.26556		9	419	269	376	109	63	83	111		9	419	269	376	109	63	83	111		14	588	412	627	178	102	124	220		11.6183	348.548	1771.78	2575.93	820.747	313.693	3027.39	908.714		11.6183	348.548	1771.78	2575.93	820.747	313.693		11.6183
PF3D7_1428100	WW domain-binding protein 11, putative		1913	0.199686		2	209	237	314	111	118	56	208		2	209	237	314	111	118	56	208		3	211	261	350	118	127	69	216		1.56822	78.9336	707.266	905.907	342.917	246.21	1061.16	561.945		1.56822	78.9336	707.266	905.907	342.917	246.21		1.56822
PF3D7_1428300	proliferation-associated protein 2g4, putative		1132	0.256184		20	530	270	340	160	146	73	136		20	530	270	340	160	146	73	136		28	708	417	582	242	206	111	251		24.735	446.113	1909.01	2545.94	1188.16	674.028	2884.28	1103.36		24.735	446.113	1909.01	2545.94	1188.16	674.028		24.735
PF3D7_1431800	apyrase, putative		2622	0.206331		7	273	404	641	241	145	131	428		7	273	404	641	241	145	131	428		5	211	350	545	225	115	116	347		1.90694	57.5896	691.838	1029.37	476.735	162.471	1301.3	658.658		1.90694	57.5896	691.838	1029.37	476.735	162.471		1.90694
PF3D7_1434600	methionine aminopeptidase 2 (METAP2)		1886	0.264581		24	519	457	545	175	108	158	355		24	519	457	545	175	108	158	355		29	587	509	655	198	118	190	367		15.3765	222.163	1398.73	1719.51	583.245	232.238	2963.41	968.187		15.3765	222.163	1398.73	1719.51	583.245	232.238		15.3765
PF3D7_1437900	HSP40, subfamily A, putative (ERdj3)		1273	0.300864		69	812	496	517	174	138	134	294		69	812	496	517	174	138	134	294		73	1115	700	869	258	190	212	457		57.3449	624.509	2849.18	3379.42	1126.47	553.024	4898.66	1786.33		57.3449	624.509	2849.18	3379.42	1126.47	553.024		57.3449
PF3D7_1438000	eukaryotic translation initiation factor eIF2A, putative		1985	0.233753		23	729	486	655	220	322	107	287		23	729	486	655	220	322	107	287		28	820	539	786	268	382	131	311		14.1058	294.71	1407.05	1960.71	750.126	712.846	1941.06	779.849		14.1058	294.71	1407.05	1960.71	750.126	712.846		14.1058
PF3D7_1441100	conserved Plasmodium protein, unknown function		683	0.335286		49	2457	772	1250	221	447	401	663		49	2457	772	1250	221	447	401	663		56	3218	1123	1978	387	682	501	950		81.9912	3358.71	8519.77	14338.2	3147.88	3698.39	21575.4	6920.94		81.9912	3358.71	8519.77	14338.2	3147.88	3698.39		81.9912
PF3D7_1442000	ADP-ribosylation factor, putative		550	0.258182		12	127	327	541	180	137	145	297		12	127	327	541	180	137	145	297		22	240	569	969	309	222	254	563		40	312.727	5361.82	8723.64	3121.82	1496.36	13583.6	5092.73		40	312.727	5361.82	8723.64	3121.82	1496.36		40
PF3D7_1445200	RNA helicase, putative		2388	0.224037		35	1726	712	851	206	147	258	407		35	1726	712	851	206	147	258	407		44	1705	816	1032	245	159	309	434		18.4255	509.213	1770.52	2139.45	570.352	246.65	3806.11	904.523		18.4255	509.213	1770.52	2139.45	570.352	246.65		18.4255
PF3D7_1450200	conserved Plasmodium protein, unknown function		379	0.211082		24	408	113	113	65	84	42	76		24	408	113	113	65	84	42	76		35	611	340	432	188	206	109	290		92.3483	1150.4	4649.08	5643.8	2757.26	2013.19	8459.1	3807.39		92.3483	1150.4	4649.08	5643.8	2757.26	2013.19		92.3483
PF3D7_1450700	conserved Plasmodium protein, unknown function		1862	0.262621		20	462	429	649	242	109	186	473		20	462	429	649	242	109	186	473		24	516	475	775	296	119	226	517		12.8894	197.637	1322.23	2060.69	883.459	236.842	3570.35	1381.85		12.8894	197.637	1322.23	2060.69	883.459	236.842		12.8894
PF3D7_1452900	conserved Plasmodium protein, unknown function		686	0.199708		14	157	466	744	242	185	157	357		14	157	466	744	242	185	157	357		24	286	763	1222	412	299	273	640		34.9854	297.376	5763.85	8819.24	3336.73	1615.16	11705.5	4642.86		34.9854	297.376	5763.85	8819.24	3336.73	1615.16		34.9854
PF3D7_1454000	RNA-binding protein, putative		1535	0.244951		8	191	200	378	75	31	70	190		8	191	200	378	75	31	70	190		11	240	280	533	96	33	97	255		7.16612	112.052	945.277	1719.22	347.883	80.1303	1858.63	826.71		7.16612	112.052	945.277	1719.22	347.883	80.1303		7.16612
PF3D7_1463700	cyclin homologue (CYC1)		980	0.210204		28	427	309	380	150	121	93	198		28	427	309	380	150	121	93	198		49	844	608	896	362	258	198	419		50	614.286	3215.31	4526.53	2053.06	975.51	5942.86	2127.55		50	614.286	3215.31	4526.53	2053.06	975.51		50
PF3D7_1464000	YL1 nuclear protein, putative		2117	0.236183		10	368	467	572	225	261	143	372		10	368	467	572	225	261	143	372		12	402	523	674	272	296	169	388		5.6684	135.569	1280.11	1576.29	714.218	518.186	2348.13	912.14		5.6684	135.569	1280.11	1576.29	714.218	518.186		5.6684
PF3D7_1464100	conserved Plasmodium protein, unknown function		2702	0.166543		60	681	730	914	198	179	264	524		60	681	730	914	198	179	264	524		58	640	678	871	180	142	216	455		21.4656	169.134	1300.15	1595.85	370.096	194.671	2351.22	837.898		21.4656	169.134	1300.15	1595.85	370.096	194.671		21.4656
PF3D7_1465900	40S ribosomal protein S3		663	0.315234		9	877	179	222	84	93	77	106		9	877	179	222	84	93	77	106		18	1130	384	500	158	161	145	266		27.1493	1215.69	3001.51	3734.54	1324.28	900.452	6432.88	1996.98		27.1493	1215.69	3001.51	3734.54	1324.28	900.452		27.1493
PF3D7_0100800	rifin (RIF)		1033	0.303969		11	28	30	30	5	5	3	92		11	28	30	30	5	5	3	92		25	122	131	181	44	62	23	252		24.2014	84.2207	657.309	868.345	237.173	222.652	655.373	1213.94		24.2014	84.2207	657.309	868.345	237.173	222.652		24.2014
PF3D7_0104700	transporter, putative		2135	0.239344		8	96	108	168	61	39	25	199		8	96	108	168	61	39	25	199		10	93	106	166	58	36	27	212		4.68384	31.3817	257.611	385.012	151.288	62.7635	372.365	494.145		4.68384	31.3817	257.611	385.012	151.288	62.7635		4.68384
PF3D7_0114800	Plasmodium exported protein (hyp7), unknown function		631	0.2187		0	6	11	22	0	0	3	45		0	6	11	22	0	0	3	45		4	24	59	84	14	4	14	153		6.33914	28.5261	484.945	659.271	123.613	23.7718	652.932	1207.61		6.33914	28.5261	484.945	659.271	123.613	23.7718		6.33914
PF3D7_0115400	stevor		904	0.314159		0	30	52	62	24	6	5	136		0	30	52	62	24	6	5	136		2	91	164	223	87	43	20	298		2.21239	71.9027	940.265	1221.24	535.398	176.991	651.549	1640.49		2.21239	71.9027	940.265	1221.24	535.398	176.991		2.21239
PF3D7_0304100	inner membrane complex protein 1e, putative (IMC1e)		1577	0.256817		4	102	187	275	95	151	39	521		4	102	187	275	95	151	39	521		7	124	266	388	126	189	53	617		4.43881	56.4363	874.445	1218.14	443.881	443.881	988.586	1946.73		4.43881	56.4363	874.445	1218.14	443.881	443.881		4.43881
PF3D7_0305800	P-loop containing nucleoside triphosphate hydrolase, putative		3344	0.247608		23	176	409	642	196	115	114	791		23	176	409	642	196	115	114	791		20	141	352	547	178	85	102	746		5.98086	30.2033	545.455	809.809	295.754	94.1986	897.129	1110.05		5.98086	30.2033	545.455	809.809	295.754	94.1986		5.98086
PF3D7_0322600	conserved Plasmodium protein, unknown function		4042	0.217714		43	442	601	763	248	193	117	906		43	442	601	763	248	193	117	906		29	265	357	434	149	103	66	668		7.17467	46.759	457.694	531.667	204.849	94.5077	480.455	822.365		7.17467	46.759	457.694	531.667	204.849	94.5077		7.17467
PF3D7_0408700	sporozoite micronemal protein essential for cell traversal (PLP1)		2521	0.298294		19	80	166	288	83	77	61	501		19	80	166	288	83	77	61	501		16	53	124	224	59	54	48	428		6.34669	15.0734	255.058	439.905	130.107	79.3336	560.095	844.903		6.34669	15.0734	255.058	439.905	130.107	79.3336		6.34669
PF3D7_0411100	conserved Plasmodium protein, unknown function		617	0.241491		12	141	36	63	28	33	20	161		12	141	36	63	28	33	20	161		22	258	119	181	73	72	50	360		35.6564	298.217	1000	1453.81	658.023	432.739	2384.12	2904.38		35.6564	298.217	1000	1453.81	658.023	432.739		35.6564
PF3D7_0411700	conserved Plasmodium protein, unknown function		416	0.199519		14	83	30	51	30	17	24	290		14	83	30	51	30	17	24	290		26	208	154	233	96	53	70	635		62.5	358.173	1918.27	2774.04	1283.65	473.558	4949.52	7596.15		62.5	358.173	1918.27	2774.04	1283.65	473.558		62.5
PF3D7_0417900	conserved Plasmodium protein, unknown function		2261	0.201681		0	143	273	332	138	96	90	724		0	143	273	332	138	96	90	724		1	145	293	377	157	100	114	844		0.442282	45.9973	671.827	825.741	386.112	164.087	1482.97	1857.59		0.442282	45.9973	671.827	825.741	386.112	164.087		0.442282
PF3D7_0421900	conserved Plasmodium protein, unknown function		215	0.232558		0	9	8	15	2	10	25	288		0	9	8	15	2	10	25	288		4	52	87	119	29	43	74	632		18.6047	176.744	2097.67	2744.19	753.488	744.186	10125.6	14627.9		18.6047	176.744	2097.67	2744.19	753.488	744.186		18.6047
PF3D7_0506400	conserved Plasmodium protein, unknown function		346	0.289017		0	10	30	37	23	29	13	235		0	10	30	37	23	29	13	235		6	58	156	192	81	86	40	559		17.341	121.387	2338.15	2748.55	1300.58	921.965	3401.73	8040.46		17.341	121.387	2338.15	2748.55	1300.58	921.965		17.341
PF3D7_0509500	conserved Plasmodium protein, unknown function		1334	0.224888		9	86	115	185	67	51	39	334		9	86	115	185	67	51	39	334		16	141	216	347	124	90	68	521		11.994	75.7121	839.58	1287.86	516.492	250.375	1499.25	1943.78		11.994	75.7121	839.58	1287.86	516.492	250.375		11.994
PF3D7_0518800	secreted ookinete protein, putative (PSOP13)		605	0.304132		5	26	82	122	25	10	77	990		5	26	82	122	25	10	77	990		13	66	221	330	65	29	146	1189		21.4876	79.3388	1894.21	2700.83	598.347	178.512	7099.17	9778.51		21.4876	79.3388	1894.21	2700.83	598.347	178.512		21.4876
PF3D7_0518900	conserved Plasmodium protein, unknown function		582	0.273196		0	11	16	24	10	21	7	52		0	11	16	24	10	21	7	52		1	35	76	90	37	49	24	166		1.71821	42.9553	676.976	766.323	353.952	312.715	1213.06	1419.24		1.71821	42.9553	676.976	766.323	353.952	312.715		1.71821
PF3D7_0616500	TRAP-like protein (TLP)		4115	0.254678		28	144	356	446	171	152	50	778		28	144	356	446	171	152	50	778		17	64	181	209	92	79	22	526		4.13123	11.1786	227.947	251.519	124.423	71.2029	157.473	635.966		4.13123	11.1786	227.947	251.519	124.423	71.2029		4.13123
PF3D7_0632000	rifin (RIF)		1111	0.329433		13	16	48	45	13	11	11	136		13	16	48	45	13	11	11	136		20	46	123	143	44	39	27	250		18.0018	29.703	574.257	637.264	220.522	130.513	715.572	1119.71		18.0018	29.703	574.257	637.264	220.522	130.513		18.0018
PF3D7_0708600	inner membrane complex protein 1d, putative (IMC1d)		757	0.250991		6	112	146	211	91	60	23	539		6	112	146	211	91	60	23	539		13	195	300	475	186	122	52	785		17.1731	183.62	2054.16	3107	1365.92	597.094	2021.14	5159.84		17.1731	183.62	2054.16	3107	1365.92	597.094		17.1731
PF3D7_0713200	RESA-like protein		674	0.212166		3	44	20	41	4	5	4	54		3	44	20	41	4	5	4	54		10	102	83	130	21	22	18	175		14.8368	108.309	639.466	955.49	173.591	121.662	786.35	1292.28		14.8368	108.309	639.466	955.49	173.591	121.662		14.8368
PF3D7_0721700	secreted ookinete protein, putative (PSOP1)		1403	0.280827		2	72	62	71	24	29	20	242		2	72	62	71	24	29	20	242		4	85	87	106	35	32	29	321		2.85103	43.4783	321.454	374.198	138.988	84.8182	607.983	1138.99		2.85103	43.4783	321.454	374.198	138.988	84.8182		2.85103
PF3D7_0732500	rifin (RIF)		1117	0.338406		0	44	97	99	48	21	9	208		0	44	97	99	48	21	9	208		3	88	192	237	99	53	25	341		2.68577	56.4011	890.779	1051.03	492.39	176.365	658.908	1519.25		2.68577	56.4011	890.779	1051.03	492.39	176.365		2.68577
PF3D7_0804300	conserved Plasmodium protein, unknown function		2672	0.249626		7	471	259	401	112	85	66	627		7	471	259	401	112	85	66	627		5	397	206	322	86	58	52	553		1.87126	105.913	399.701	596.931	178.892	80.4641	572.605	1029.94		1.87126	105.913	399.701	596.931	178.892	80.4641		1.87126
PF3D7_0805100	conserved Plasmodium protein, unknown function		1661	0.267309		7	34	71	94	26	43	19	224		7	34	71	94	26	43	19	224		10	43	100	119	39	48	26	301		6.02047	18.6635	312.462	355.208	130.644	107.164	460.566	901.866		6.02047	18.6635	312.462	355.208	130.644	107.164		6.02047
PF3D7_0816200	vacuolar protein sorting-associated protein 2, putative (VPS2)		629	0.246423		6	72	106	160	78	76	18	290		6	72	106	160	78	76	18	290		15	150	262	396	152	136	46	548		23.8474	170.111	2158.98	3117.65	1343.4	801.272	2151.03	4335.45		23.8474	170.111	2158.98	3117.65	1343.4	801.272		23.8474
PF3D7_0819400	perforin-like protein 4 (PLP4)		1964	0.256619		3	48	129	173	62	48	16	306		3	48	129	173	62	48	16	306		4	45	136	181	59	47	15	326		2.03666	16.8024	358.961	456.721	167.006	89.1039	225.051	825.866		2.03666	16.8024	358.961	456.721	167.006	89.1039		2.03666
PF3D7_0825700	conserved Plasmodium protein, unknown function		917	0.21265		4	93	136	160	44	33	85	1922		4	93	136	160	44	33	85	1922		13	271	360	495	163	125	186	3773		14.1767	211.559	2034.9	2672.85	988.004	504.907	5966.19	20471.1		14.1767	211.559	2034.9	2672.85	988.004	504.907		14.1767
PF3D7_0833100	rifin (RIF)		1105	0.340271		0	12	26	41	6	0	11	121		0	12	26	41	6	0	11	121		2	63	121	235	45	10	44	308		1.80995	40.724	567.421	1053.39	226.244	34.3891	1171.95	1387.33		1.80995	40.724	567.421	1053.39	226.244	34.3891		1.80995
PF3D7_0906300	Maf-like protein, putative		1304	0.221626		16	147	154	168	51	36	18	282		16	147	154	168	51	36	18	282		25	227	263	328	104	68	36	438		19.1718	124.233	1045.25	1245.4	443.252	193.252	812.117	1671.78		19.1718	124.233	1045.25	1245.4	443.252	193.252		19.1718
PF3D7_0924600	conserved Plasmodium protein, unknown function		6247	0.214823		20	273	665	926	369	382	259	1760		20	273	665	926	369	382	259	1760		4	89	192	267	108	132	77	611		0.640307	10.2449	159.276	211.622	96.0461	78.2776	362.574	486.634		0.640307	10.2449	159.276	211.622	96.0461	78.2776		0.640307
PF3D7_0925100	conserved Plasmodium protein, unknown function		1040	0.231731		5	64	67	120	23	26	31	275		5	64	67	120	23	26	31	275		14	200	238	431	114	111	84	533		13.4615	137.5	1186.54	2051.92	609.615	396.154	2375.96	2550		13.4615	137.5	1186.54	2051.92	609.615	396.154		13.4615
PF3D7_0937200	lysophospholipase, putative		1073	0.268406		7	16	22	31	8	0	4	64		7	16	22	31	8	0	4	64		17	79	105	182	51	8	24	202		15.8434	53.1221	507.922	839.702	264.678	27.959	657.968	936.626		15.8434	53.1221	507.922	839.702	264.678	27.959		15.8434
PF3D7_0937500	rifin (RIF)		1108	0.33213		4	34	37	49	21	23	5	84		4	34	37	49	21	23	5	84		8	74	104	151	58	57	19	181		7.22022	47.8339	486.462	675.09	291.516	191.336	504.513	813.177		7.22022	47.8339	486.462	675.09	291.516	191.336		7.22022
PF3D7_1006000	conserved Plasmodium protein, unknown function		1279	0.286943		2	127	305	428	159	72	62	880		2	127	305	428	159	72	62	880		5	202	465	724	241	119	98	1132		3.9093	112.588	1884.28	2802.97	1046.91	344.801	2254.1	4403.44		3.9093	112.588	1884.28	2802.97	1046.91	344.801		3.9093
PF3D7_1017300.1	golgi re-assembly stacking protein 1 (GRASP)		1720	0.240116		3	154	241	305	122	149	37	444		3	154	241	305	122	149	37	444		5	188	337	442	162	186	52	558		2.90698	77.907	1015.7	1272.67	523.256	400.581	889.535	1614.53		2.90698	77.907	1015.7	1272.67	523.256	400.581		2.90698
PF3D7_1031000	25 kDa ookinete surface antigen precursor (Pfs25)		653	0.281776		16	191	428	467	175	167	110	1490		16	191	428	467	175	167	110	1490		26	342	719	901	301	267	198	1661		39.8162	373.66	5705.97	6831.55	2562.02	1514.55	8918.84	12655.4		39.8162	373.66	5705.97	6831.55	2562.02	1514.55		39.8162
PF3D7_1131500	conserved Plasmodium protein, unknown function		770	0.285714		1	2	14	22	2	14	9	162		1	2	14	22	2	14	9	162		5	40	97	148	44	54	27	341		6.49351	37.6623	653.247	951.948	318.182	259.74	1032.47	2203.9		6.49351	37.6623	653.247	951.948	318.182	259.74		6.49351
PF3D7_1137800	conserved Plasmodium protein, unknown function		454	0.337004		8	35	23	44	8	4	7	77		8	35	23	44	8	4	7	77		19	118	140	216	47	28	29	293		41.8502	187.225	1599.12	2356.83	577.093	229.075	1878.85	3211.45		41.8502	187.225	1599.12	2356.83	577.093	229.075		41.8502
PF3D7_1139500.1	AAA family ATPase, putative		1931	0.255826		2	36	107	141	35	19	19	269		2	36	107	141	35	19	19	269		3	35	103	133	33	8	19	286		1.5536	12.9467	276.541	341.274	95.2874	15.536	289.487	736.924		1.5536	12.9467	276.541	341.274	95.2874	15.536		1.5536
PF3D7_1141000	conserved Plasmodium protein, unknown function		2471	0.206394		9	67	192	236	35	39	46	321		9	67	192	236	35	39	46	321		7	45	141	178	21	23	36	250		2.83286	13.3549	295.832	356.941	47.3493	34.8037	428.571	503.44		2.83286	13.3549	295.832	356.941	47.3493	34.8037		2.83286
PF3D7_1146100	conserved Plasmodium protein, unknown function		520	0.296154		0	85	48	72	29	77	39	562		0	85	48	72	29	77	39	562		4	168	149	208	78	138	86	827		7.69231	230.769	1486.54	1980.77	834.615	984.615	4865.38	7913.46		7.69231	230.769	1486.54	1980.77	834.615	984.615		7.69231
PF3D7_1147100	dynein light chain, putative		305	0.196721		10	21	63	98	23	17	17	169		10	21	63	98	23	17	17	169		22	87	239	382	81	55	50	468		72.1311	206.557	4062.3	6203.28	1475.41	668.852	4822.95	7636.07		72.1311	206.557	4062.3	6203.28	1475.41	668.852		72.1311
PF3D7_1207800	conserved Plasmodium protein, unknown function		2906	0.283551		24	208	547	787	338	87	100	965		24	208	547	787	338	87	100	965		21	166	504	722	315	59	86	926		7.22643	40.9498	898.83	1230.21	602.202	75.3613	870.613	1585.34		7.22643	40.9498	898.83	1230.21	602.202	75.3613		7.22643
PF3D7_1212200	conserved Plasmodium protein, unknown function		2207	0.193928		0	84	116	152	52	24	24	215		0	84	116	152	52	24	24	215		0	82	110	144	47	22	25	226		0	26.7331	258.269	323.063	118.713	37.1545	333.484	509.742		0	26.7331	258.269	323.063	118.713	37.1545		0
PF3D7_1214800	conserved Plasmodium protein, unknown function		327	0.287462		1	29	47	52	32	32	9	130		1	29	47	52	32	32	9	130		7	103	198	239	104	92	33	396		21.4067	226.3	3137.61	3620.8	1767.58	1042.81	2969.42	6027.52		21.4067	226.3	3137.61	3620.8	1767.58	1042.81		21.4067
PF3D7_1221400	inner membrane complex protein 1h, putative (IMC1h)		1574	0.311309		9	53	173	288	112	64	22	673		9	53	173	288	112	64	22	673		12	65	248	412	147	82	32	807		7.62389	29.8602	816.391	1296.06	519.06	193.139	598.475	2550.83		7.62389	29.8602	816.391	1296.06	519.06	193.139		7.62389
PF3D7_1231300	conserved Plasmodium protein, unknown function		2858	0.219034		13	52	141	190	48	74	44	308		13	52	141	190	48	74	44	308		10	38	100	125	35	49	34	239		3.49895	9.79706	181.596	216.585	68.2295	63.6809	349.895	416.375		3.49895	9.79706	181.596	216.585	68.2295	63.6809		3.49895
PF3D7_1235000	PIH1 domain-containing protein, putative (PIH1)		1353	0.297857		0	15	41	64	26	29	12	97		0	15	41	64	26	29	12	97		3	46	113	175	66	64	29	198		2.21729	24.3902	433.112	640.798	271.249	175.905	630.451	728.751		2.21729	24.3902	433.112	640.798	271.249	175.905		2.21729
PF3D7_1236500	conserved Plasmodium protein, unknown function		809	0.233622		7	81	106	123	63	58	21	219		7	81	106	123	63	58	21	219		15	155	248	346	143	118	48	417		18.5414	137.206	1588.38	2117.43	982.695	541.409	1745.36	2564.89		18.5414	137.206	1588.38	2117.43	982.695	541.409		18.5414
PF3D7_1251000	conserved Plasmodium protein, unknown function		553	0.280289		2	96	71	86	28	37	10	161		2	96	71	86	28	37	10	161		8	187	202	256	75	80	31	361		14.4665	242.315	1893.31	2292.95	754.069	537.071	1649.19	3249.55		14.4665	242.315	1893.31	2292.95	754.069	537.071		14.4665
PF3D7_1310100	conserved Plasmodium protein, unknown function		3017	0.20053		9	72	188	224	86	117	41	285		9	72	188	224	86	117	41	285		7	49	137	164	65	86	31	219		2.32019	11.6009	235.333	269.142	119.987	105.734	302.287	361.286		2.32019	11.6009	235.333	269.142	119.987	105.734		2.32019
PF3D7_1319000	conserved Plasmodium protein, unknown function		2882	0.241846		8	94	207	352	119	90	52	427		8	94	207	352	119	90	52	427		6	68	160	276	95	63	41	346		2.08189	17.0021	287.994	474.323	183.206	81.1936	418.459	597.502		2.08189	17.0021	287.994	474.323	183.206	81.1936		2.08189
PF3D7_1322700	conserved Plasmodium protein, unknown function		956	0.230126		0	25	67	82	32	39	19	196		0	25	67	82	32	39	19	196		2	105	238	353	141	135	59	412		2.09205	78.4519	1290.79	1828.45	820.084	523.013	1815.9	2144.35		2.09205	78.4519	1290.79	1828.45	820.084	523.013		2.09205
PF3D7_1327900	conserved Plasmodium protein, unknown function		412	0.208738		1	12	15	23	7	9	5	56		1	12	15	23	7	9	5	56		7	66	105	144	45	41	25	235		16.9903	116.505	1322.82	1730.58	606.796	368.932	1786.41	2839.81		16.9903	116.505	1322.82	1730.58	606.796	368.932		16.9903
PF3D7_1340100	exosome complex component RRP42, putative (RRP42)		836	0.270335		8	108	73	98	49	18	11	173		8	108	73	98	49	18	11	173		16	194	197	293	127	62	31	358		19.1388	166.268	1221.29	1735.65	844.498	275.12	1090.91	2131.58		19.1388	166.268	1221.29	1735.65	844.498	275.12		19.1388
PF3D7_1348000	conserved Plasmodium protein, unknown function		3734	0.193626		9	167	296	390	121	113	79	512		9	167	296	390	121	113	79	512		3	81	135	169	60	52	41	285		0.803428	15.5329	187.467	224.156	89.4483	51.6872	322.978	379.754		0.803428	15.5329	187.467	224.156	89.4483	51.6872		0.803428
PF3D7_1356500	conserved Plasmodium protein, unknown function		586	0.262799		2	28	24	29	15	15	12	92		2	28	24	29	15	15	12	92		8	72	92	108	47	42	34	246		13.6519	88.7372	813.993	912.969	447.099	266.212	1706.48	2088.74		13.6519	88.7372	813.993	912.969	447.099	266.212		13.6519
PF3D7_1372700	rifin (RIF)		1045	0.336842		0	23	30	26	1	4	4	97		0	23	30	26	1	4	4	97		0	101	128	166	27	46	23	263		0	68.8995	635.407	786.603	143.541	163.636	647.847	1252.63		0	68.8995	635.407	786.603	143.541	163.636		0
PF3D7_1400700	stevor		880	0.305682		0	14	32	24	7	3	4	76		0	14	32	24	7	3	4	76		4	63	120	151	63	38	19	203		4.54545	51.1364	706.818	850	397.727	160.227	635.227	1147.73		4.54545	51.1364	706.818	850	397.727	160.227		4.54545
PF3D7_1403800	nuclear formin-like protein (MISFIT)		4627	0.218284		30	224	323	413	133	149	89	826		30	224	323	413	133	149	89	826		18	119	156	184	69	78	48	567		3.89021	18.3704	174.843	196.888	82.9911	62.4595	305.165	609.682		3.89021	18.3704	174.843	196.888	82.9911	62.4595		3.89021
PF3D7_1447600	conserved Plasmodium protein, unknown function		362	0.309392		12	28	53	83	21	14	40	411		12	28	53	83	21	14	40	411		24	102	216	335	75	48	104	774		66.2983	201.657	3093.92	4582.87	1151.93	491.713	8450.28	10638.1		66.2983	201.657	3093.92	4582.87	1151.93	491.713		66.2983
PF3D7_1467100	DNA-3-methyladenine glycosylase, putative		1505	0.22392		4	106	122	155	71	55	37	312		4	106	122	155	71	55	37	312		7	135	174	215	90	64	51	404		4.65116	64.4518	599.336	707.641	332.226	158.14	996.678	1335.55		4.65116	64.4518	599.336	707.641	332.226	158.14		4.65116
PF3D7_0100600	rifin (RIF)		1078	0.335807		3	21	41	59	20	2	3	62		3	21	41	59	20	2	3	62		10	98	174	295	96	35	20	200		9.27644	64.9351	836.735	1355.29	495.362	120.594	546.382	923.933		9.27644	64.9351	836.735	1355.29	495.362	120.594		9.27644
PF3D7_0101000	rifin (RIF)		1075	0.335814		0	14	61	54	14	0	4	69		0	14	61	54	14	0	4	69		4	72	225	280	81	23	27	211		3.72093	48.3721	1084.65	1290.23	418.605	80	739.535	976.744		3.72093	48.3721	1084.65	1290.23	418.605	80		3.72093
PF3D7_0101800	stevor		868	0.298387		0	5	5	13	3	0	0	10		0	5	5	13	3	0	0	10		4	48	87	128	49	28	11	112		4.60829	40.3226	519.585	730.415	314.516	119.816	373.272	642.857		4.60829	40.3226	519.585	730.415	314.516	119.816		4.60829
PF3D7_0103300	conserved Plasmodium protein, unknown function		2756	0.237663		24	369	517	773	290	236	89	531		24	369	517	773	290	236	89	531		21	301	471	693	261	203	75	459		7.61974	78.0116	885.704	1244.92	526.125	272.859	800.435	828.737		7.61974	78.0116	885.704	1244.92	526.125	272.859		7.61974
PF3D7_0104500	conserved protein, unknown function		833	0.234094		1	144	155	239	88	60	25	137		1	144	155	239	88	60	25	137		6	238	313	520	183	123	54	302		7.20288	204.082	1947.18	3091.24	1220.89	547.419	1907.56	1804.32		7.20288	204.082	1947.18	3091.24	1220.89	547.419		7.20288
PF3D7_0107800	double-strand break repair protein MRE11 (MRE11)		3701	0.202108		4	135	347	532	145	115	58	342		4	135	347	532	145	115	58	342		1	59	175	252	76	53	27	164		0.270197	11.6185	245.069	337.206	114.293	53.2289	214.807	220.481		0.270197	11.6185	245.069	337.206	114.293	53.2289		0.270197
PF3D7_0111700	conserved Plasmodium protein, unknown function		353	0.186969		1	31	28	50	31	7	2	47		1	31	28	50	31	7	2	47		6	105	149	230	99	35	15	217		16.9972	212.465	2189.8	3226.63	1558.07	368.272	1252.12	3059.49		16.9972	212.465	2189.8	3226.63	1558.07	368.272		16.9972
PF3D7_0114200	exported protein family 3 (EPF3)		1042	0.269674		7	53	66	90	25	6	8	111		7	53	66	90	25	6	8	111		19	176	237	372	122	67	38	293		18.2342	120.921	1178.5	1767.75	650.672	238.964	1072.94	1399.23		18.2342	120.921	1178.5	1767.75	650.672	238.964		18.2342
PF3D7_0115100	Plasmodium exported protein (PHISTa), unknown function		880	0.221591		0	3	6	17	3	0	2	36		0	3	6	17	3	0	2	36		4	45	90	137	50	29	16	144		4.54545	37.5	530.682	771.591	315.909	122.727	535.227	814.773		4.54545	37.5	530.682	771.591	315.909	122.727		4.54545
PF3D7_0115200	rifin (RIF)		1105	0.336652		0	5	28	41	10	3	3	57		0	5	28	41	10	3	3	57		1	38	126	231	59	42	20	180		0.904977	25.3394	590.95	1035.29	296.833	141.176	533.032	810.86		0.904977	25.3394	590.95	1035.29	296.833	141.176		0.904977
PF3D7_0200400	stevor		913	0.319825		0	33	81	71	34	9	4	121		0	33	81	71	34	9	4	121		2	139	262	331	143	78	25	310		2.19058	109.529	1487.4	1795.18	870.756	316.539	806.134	1690.03		2.19058	109.529	1487.4	1795.18	870.756	316.539		2.19058
PF3D7_0209200	3'exoribonuclease, putative		820	0.271951		10	354	158	217	103	41	26	140		10	354	158	217	103	41	26	140		18	522	315	488	209	88	55	304		21.9512	454.878	1991.46	2946.34	1417.07	397.561	1973.17	1845.12		21.9512	454.878	1991.46	2946.34	1417.07	397.561		21.9512
PF3D7_0211100	conserved Plasmodium protein, unknown function		3365	0.186627		3	46	245	312	128	109	30	240		3	46	245	312	128	109	30	240		2	34	193	247	103	80	22	185		0.594354	7.42942	297.177	363.447	170.282	88.2615	192.571	273.7		0.594354	7.42942	297.177	363.447	170.282	88.2615		0.594354
PF3D7_0215200	conserved Plasmodium protein, unknown function		734	0.226158		3	32	89	109	22	28	5	108		3	32	89	109	22	28	5	108		10	92	215	325	85	77	21	252		13.624	89.9183	1517.71	2192.1	644.414	389.646	841.962	1708.45		13.624	89.9183	1517.71	2192.1	644.414	389.646		13.624
PF3D7_0220500	Plasmodium exported protein (hyp2), unknown function		814	0.260442		1	132	72	88	27	57	13	95		1	132	72	88	27	57	13	95		6	221	193	269	91	115	33	232		7.37101	194.103	1228.5	1636.36	621.622	523.342	1192.87	1418.92		7.37101	194.103	1228.5	1636.36	621.622	523.342		7.37101
PF3D7_0222200	exported protein family 3 (EPF3)		691	0.24602		0	3	1	1	0	0	0	1		0	3	1	1	0	0	0	1		3	44	59	103	29	26	9	81		4.34153	46.3097	442.836	738.061	234.443	140.376	383.502	583.213		4.34153	46.3097	442.836	738.061	234.443	140.376		4.34153
PF3D7_0223200	rifin (RIF)		1036	0.352317		12	11	34	45	13	5	1	87		12	11	34	45	13	5	1	87		26	62	149	253	75	58	15	242		25.0965	43.4363	746.139	1209.46	402.51	207.529	426.641	1162.16		25.0965	43.4363	746.139	1209.46	402.51	207.529		25.0965
PF3D7_0301400	Plasmodium exported protein, unknown function		730	0.224658		3	145	194	296	60	40	17	114		3	145	194	296	60	40	17	114		9	241	366	591	137	87	41	266		12.3288	235.616	2598.63	4008.22	1043.84	442.466	1652.05	1813.7		12.3288	235.616	2598.63	4008.22	1043.84	442.466		12.3288
PF3D7_0301800	Plasmodium exported protein, unknown function		772	0.264249		3	227	51	60	14	42	6	46		3	227	51	60	14	42	6	46		9	375	161	217	74	91	23	158		11.658	347.15	1081.61	1392.49	533.679	437.824	876.943	1019.43		11.658	347.15	1081.61	1392.49	533.679	437.824		11.658
PF3D7_0302600	ABC transporter B family member 4, putative (ABCB4)		4097	0.206981		7	120	382	575	186	105	48	369		7	120	382	575	186	105	48	369		3	46	199	287	103	47	21	182		0.732243	8.05467	251.892	346.839	139.858	42.7142	150.842	221.137		0.732243	8.05467	251.892	346.839	139.858	42.7142		0.732243
PF3D7_0302700	CDGSH iron-sulfur domain-containing protein, putative		456	0.247807		0	42	76	102	45	36	7	50		0	42	76	102	45	36	7	50		2	129	262	400	136	98	29	221		4.38596	201.754	2978.07	4344.3	1657.89	796.053	1870.61	2412.28		4.38596	201.754	2978.07	4344.3	1657.89	796.053		4.38596
PF3D7_0307300	EB1 homolog, putative		1532	0.237598		1	70	115	180	54	54	21	143		1	70	115	180	54	54	21	143		3	84	165	260	67	62	31	198		1.95822	39.1645	558.094	840.731	243.473	150.131	595.3	643.603		1.95822	39.1645	558.094	840.731	243.473	150.131		1.95822
PF3D7_0317500	kinesin-5 (EG5)		4858	0.220873		16	631	825	1343	434	318	147	888		16	631	825	1343	434	318	147	888		9	399	518	876	289	197	89	643		1.85261	58.6661	552.491	892.754	330.589	150.268	538.905	658.707		1.85261	58.6661	552.491	892.754	330.589	150.268		1.85261
PF3D7_0318000	conserved Plasmodium protein, unknown function		608	0.210526		6	171	256	306	91	50	30	329		6	171	256	306	91	50	30	329		14	308	488	655	171	97	66	612		23.0263	361.842	4159.54	5333.88	1562.5	592.105	3194.08	5008.22		23.0263	361.842	4159.54	5333.88	1562.5	592.105		23.0263
PF3D7_0319300	ubiquitin-conjugating enzyme, putative		481	0.282744		0	31	24	45	19	7	2	21		0	31	24	45	19	7	2	21		4	81	91	139	56	23	11	84		8.31601	120.582	981.289	1432.43	648.649	178.794	673.597	869.023		8.31601	120.582	981.289	1432.43	648.649	178.794		8.31601
PF3D7_0322100	RNA triphosphatase (Prt1)		1775	0.242817		16	159	294	456	156	90	29	240		16	159	294	456	156	90	29	240		23	197	382	616	209	112	40	319		12.9577	79.4366	1115.49	1718.31	654.648	233.803	663.099	894.648		12.9577	79.4366	1115.49	1718.31	654.648	233.803		12.9577
PF3D7_0324000	exported protein family 1 (EPF1)		848	0.228774		0	0	0	1	0	0	0	1		0	0	0	1	0	0	0	1		3	32	55	99	27	25	9	73		3.53774	27.1226	336.085	579.009	176.887	109.67	312.5	429.245		3.53774	27.1226	336.085	579.009	176.887	109.67		3.53774
PF3D7_0400500	rifin (RIF)		1147	0.335658		1	31	65	124	26	18	13	111		1	31	65	124	26	18	13	111		4	71	158	266	67	49	31	221		3.48736	44.4638	714.037	1148.21	325.196	158.675	795.118	959.024		3.48736	44.4638	714.037	1148.21	325.196	158.675		3.48736
PF3D7_0422600	conserved Plasmodium protein, unknown function		422	0.244076		8	72	35	53	29	25	5	23		8	72	35	53	29	25	5	23		17	193	167	240	93	77	24	151		40.2844	327.014	2052.13	2817.54	1225.12	677.725	1672.99	1781.99		40.2844	327.014	2052.13	2817.54	1225.12	677.725		40.2844
PF3D7_0503200	conserved Plasmodium protein, unknown function		2939	0.218101		15	346	547	784	285	277	94	689		15	346	547	784	285	277	94	689		12	276	506	719	256	241	80	642		4.08302	67.0296	892.14	1211.3	484.178	303.845	800.612	1087.1		4.08302	67.0296	892.14	1211.3	484.178	303.845		4.08302
PF3D7_0511000	translationally-controlled tumor protein homolog (TCTP)		515	0.281553		6	219	142	240	103	64	9	143		6	219	142	240	103	64	9	143		14	378	321	529	193	117	28	327		27.1845	524.272	3231.07	5085.44	2083.5	842.718	1600	3159.22		27.1845	524.272	3231.07	5085.44	2083.5	842.718		27.1845
PF3D7_0511400	conserved Plasmodium protein, unknown function		1145	0.227948		3	56	159	259	80	60	22	152		3	56	159	259	80	60	22	152		7	103	269	453	140	99	41	272		6.11354	64.6288	1217.47	1958.95	679.476	320.524	1053.28	1182.53		6.11354	64.6288	1217.47	1958.95	679.476	320.524		6.11354
PF3D7_0512200	glutathione synthetase (GS)		1967	0.226233		6	122	158	201	76	37	18	180		6	122	158	201	76	37	18	180		7	118	169	213	82	34	18	186		3.55872	43.213	445.348	536.35	231.825	64.0569	269.446	470.768		3.55872	43.213	445.348	536.35	231.825	64.0569		3.55872
PF3D7_0512400	conserved Plasmodium protein, unknown function		704	0.21875		7	95	111	136	36	27	6	173		7	95	111	136	36	27	6	173		15	174	252	365	103	73	23	359		21.3068	177.557	1855.11	2566.76	813.92	384.943	961.648	2538.35		21.3068	177.557	1855.11	2566.76	813.92	384.943		21.3068
PF3D7_0513400	GTP-binding protein, putative		855	0.251462		2	86	174	203	95	49	22	251		2	86	174	203	95	49	22	251		8	163	342	466	197	106	51	457		9.35673	136.842	2073.68	2698.25	1280.7	459.649	1754.39	2659.65		9.35673	136.842	2073.68	2698.25	1280.7	459.649		9.35673
PF3D7_0517800	apicortin, putative		715	0.27972		2	179	104	147	61	49	19	110		2	179	104	147	61	49	19	110		7	301	244	382	140	106	43	256		9.79021	300.699	1769.23	2646.15	1088.11	549.65	1769.23	1781.82		9.79021	300.699	1769.23	2646.15	1088.11	549.65		9.79021
PF3D7_0520700	conserved Plasmodium protein, unknown function		2924	0.187756		1	259	238	407	106	53	37	270		1	259	238	407	106	53	37	270		1	202	186	329	81	34	28	206		0.341997	49.2476	329.685	557.114	153.899	43.0917	281.806	350.547		0.341997	49.2476	329.685	557.114	153.899	43.0917		0.341997
PF3D7_0521400	conserved Plasmodium protein, unknown function		1688	0.209123		13	59	169	208	98	62	19	152		13	59	169	208	98	62	19	152		18	71	242	292	130	78	26	208		10.6635	30.2133	742.891	856.635	428.318	171.209	453.199	613.152		10.6635	30.2133	742.891	856.635	428.318	171.209		10.6635
PF3D7_0525500	WD repeat-containing protein, putative		5591	0.203899		26	500	532	809	309	339	92	622		26	500	532	809	309	339	92	622		7	179	153	230	88	115	27	187		1.25201	22.8939	141.835	203.72	87.462	76.1939	142.193	166.518		1.25201	22.8939	141.835	203.72	87.462	76.1939		1.25201
PF3D7_0526500	conserved Plasmodium protein, unknown function		4154	0.228214		41	600	518	772	219	130	75	615		41	600	518	772	219	130	75	615		27	378	296	440	126	66	39	361		6.49976	64.9976	369.283	524.555	168.512	58.9793	276.36	432.595		6.49976	64.9976	369.283	524.555	168.512	58.9793		6.49976
PF3D7_0529100	conserved Plasmodium protein, unknown function		550	0.238182		3	63	73	125	62	48	10	82		3	63	73	125	62	48	10	82		10	140	206	335	133	93	31	230		18.1818	181.818	1941.82	3016.36	1343.64	627.273	1658.18	2081.82		18.1818	181.818	1941.82	3016.36	1343.64	627.273		18.1818
PF3D7_0531200	mitochondrial ribosomal protein S16 precursor, putative		641	0.224649		8	15	57	76	34	17	7	78		8	15	57	76	34	17	7	78		17	46	171	234	89	46	25	224		26.5211	51.4821	1383.78	1808.11	772.231	266.771	1148.21	1739.47		26.5211	51.4821	1383.78	1808.11	772.231	266.771		26.5211
PF3D7_0600500	rifin (RIF)		1117	0.340197		1	20	29	44	16	13	2	72		1	20	29	44	16	13	2	72		4	58	87	137	53	45	13	159		3.58102	37.6007	403.76	607.878	264.1	149.508	342.883	709.042		3.58102	37.6007	403.76	607.878	264.1	149.508		3.58102
PF3D7_0601800	H/ACA snoRNA		108	0.407407		0	9	7	14	4	2	1	9		0	9	7	14	4	2	1	9		3	49	80	116	39	24	12	112		27.7778	324.074	3842.59	5324.07	2009.26	824.074	3268.52	5166.67		27.7778	324.074	3842.59	5324.07	2009.26	824.074		27.7778
PF3D7_0602200	MYND finger protein, putative		756	0.276455		3	99	84	108	38	26	15	148		3	99	84	108	38	26	15	148		9	177	204	316	106	72	37	320		11.9048	167.989	1398.15	2070.11	779.101	353.175	1440.48	2107.14		11.9048	167.989	1398.15	2070.11	779.101	353.175		11.9048
PF3D7_0602500	geranylgeranyltransferase, putative		1139	0.266901		8	164	126	212	73	33	10	103		8	164	126	212	73	33	10	103		14	251	231	381	131	67	26	208		12.2915	157.155	1050.92	1656.72	639.157	218.613	671.642	908.692		12.2915	157.155	1050.92	1656.72	639.157	218.613		12.2915
PF3D7_0603200	mitochondrial chaperone BCS1, putative		1415	0.262898		12	116	166	212	84	36	17	125		12	116	166	212	84	36	17	125		16	150	238	295	109	41	24	173		11.3074	75.6184	872.085	1032.51	428.269	107.42	498.94	608.481		11.3074	75.6184	872.085	1032.51	428.269	107.42		11.3074
PF3D7_0616400	conserved Plasmodium protein, unknown function		5042	0.171361		19	281	388	629	189	215	63	380		19	281	388	629	189	215	63	380		11	154	204	328	105	120	30	191		2.18167	21.8167	209.639	322.094	115.827	88.2586	175.129	188.616		2.18167	21.8167	209.639	322.094	115.827	88.2586		2.18167
PF3D7_0617000	mitochondrial import receptor subunit TOM40, putative (TOM40)		1133	0.269197		7	120	207	260	96	44	16	131		7	120	207	260	96	44	16	131		12	193	345	455	158	80	34	244		10.5914	121.801	1578.11	1988.53	774.934	262.136	882.613	1071.49		10.5914	121.801	1578.11	1988.53	774.934	262.136		10.5914
PF3D7_0617600	stevor		907	0.325248		2	96	143	166	29	48	7	93		2	96	143	166	29	48	7	93		8	275	374	505	136	147	34	254		8.82029	217.2	2136.71	2756.34	833.517	600.882	1102.54	1393.61		8.82029	217.2	2136.71	2756.34	833.517	600.882		8.82029
PF3D7_0618400	conserved Plasmodium membrane protein, unknown function		1792	0.212612		23	284	142	233	89	55	16	159		23	284	142	233	89	55	16	159		33	357	197	327	118	66	23	219		18.4152	142.299	569.754	903.46	366.071	136.719	377.79	608.259		18.4152	142.299	569.754	903.46	366.071	136.719		18.4152
PF3D7_0620000	conserved Plasmodium protein, unknown function		1517	0.249176		9	83	193	234	78	46	14	160		9	83	193	234	78	46	14	160		12	94	274	328	98	52	19	220		7.91035	44.1661	936.058	1070.53	359.262	127.225	368.49	721.819		7.91035	44.1661	936.058	1070.53	359.262	127.225		7.91035
PF3D7_0623400	RNA-binding protein mei2 homologue, putative		1283	0.222915		7	53	87	138	44	37	18	129		7	53	87	138	44	37	18	129		11	96	179	282	96	69	35	241		8.57366	53.7802	723.305	1088.85	416.212	199.532	802.806	935.308		8.57366	53.7802	723.305	1088.85	416.212	199.532		8.57366
PF3D7_0623900	ribonuclease H2 subunit A, putative		866	0.290993		8	324	362	421	160	116	39	395		8	324	362	421	160	116	39	395		16	481	622	777	289	218	79	617		18.4758	396.074	3721.71	4442.26	1854.5	933.025	2683.6	3545.03		18.4758	396.074	3721.71	4442.26	1854.5	933.025		18.4758
PF3D7_0632300	rifin (RIF)		1078	0.331169		0	18	42	59	5	5	4	61		0	18	42	59	5	5	4	61		5	87	178	296	43	61	27	197		4.63822	58.4416	856.215	1359.93	221.707	209.647	737.477	910.019		4.63822	58.4416	856.215	1359.93	221.707	209.647		4.63822
PF3D7_0705600	RNA helicase, putative		3398	0.222484		7	366	476	593	153	120	52	462		7	366	476	593	153	120	52	462		5	300	409	499	126	89	41	386		1.47145	62.9782	623.896	727.192	206.004	97.116	354.915	565.333		1.47145	62.9782	623.896	727.192	206.004	97.116		1.47145
PF3D7_0706200	conserved Plasmodium protein, unknown function		231	0.242424		0	135	67	81	37	41	3	44		0	135	67	81	37	41	3	44		1	282	248	323	115	111	18	207		4.329	870.13	5562.77	6926.41	2766.23	1783.55	2294.37	4458.87		4.329	870.13	5562.77	6926.41	2766.23	1783.55		4.329
[truncated: 4,372 more rows]
[truncated: 14 more columns]

## Sheet: Description
Raw Gene Count Summery
n	description
5777	total number of annotated genes
[truncated: 24 more rows]
